# Supplementary material for: Transcriptional regulatory network analysis uncovers modular gene control and potential key regulators in diabetic cardiomyopathy
Source: Front Cell Dev Biol. 2026 Mar 24;14:1759901. doi: 10.3389/fcell.2026.1759901 (PMC13053648; doi:10.3389/fcell.2026.1759901)
Supplement: Supplementary file 1 [file Table1.xlsx]

## Sheet: ST1
Supplementary table 1. Differentially expressed genes in hiPSC-derived cardiomyocytes under diabetic conditions. Comprehensive list of differentially expressed genes (DEGs) identified in hiPSC-derived cardiomyocytes exposed to diabetic conditions compared with controls. Annotation: Homo sapiens complete genome annotation GRCh38.p14 (Ensembly Genome Reference Consortium Human Build 38, last update…
Gene name	EnsemblGeneID	log2FC(DCM_vs_Ctrl)	Pval(DCM_vs_Ctrl)	Qval(DCM_vs_Ctrl)
37104	ENSG00000092847	0.126722	0.137	0.238
37469	ENSG00000123908	0.395848	2.17e-13	5.08e-12
37834	ENSG00000126070	0.037982	0.577	0.696
38200	ENSG00000134698	-0.121457	0.0522	0.109
A1BG	ENSG00000121410	-0.453512	0.0081	0.0229
A1CF	ENSG00000148584	-0.248234	0.616	0.727
A2M	ENSG00000175899	0.0321429	0.751	0.833
A2ML1	ENSG00000166535	-0.421804	0.307	0.441
A4GALT	ENSG00000128274	0.482588	9.23e-05	0.000461
AAAS	ENSG00000094914	-0.024862	0.743	0.827
AACS	ENSG00000081760	-1.0828	8.18e-37	1.56e-34
AADAT	ENSG00000109576	0.121442	0.314	0.448
AAGAB	ENSG00000103591	0.179912	0.00443	0.0137
AAK1	ENSG00000115977	-0.0698339	0.368	0.504
AAMDC	ENSG00000087884	-0.452046	7.77e-06	4.93e-05
AAMP	ENSG00000127837	0.167567	0.00639	0.0187
AANAT	ENSG00000129673	-0.136851	0.625	0.734
AAR2	ENSG00000131043	0.0516641	0.513	0.641
AARD	ENSG00000205002	1.0051	0.0126	0.0333
AARS1	ENSG00000090861	-0.24751	0.361	0.498
AARS2	ENSG00000124608	0.0898723	0.294	0.427
AARSD1	ENSG00000266967	-0.1001	0.234	0.36
AASDH	ENSG00000157426	0.232928	0.00839	0.0235
AASDHPPT	ENSG00000149313	0.16299	0.00239	0.00807
AASS	ENSG00000008311	0.15329	0.00924	0.0255
AATF	ENSG00000275700	-0.0574988	0.594	0.709
AATK	ENSG00000181409	0.0108919	0.947	0.966
ABAT	ENSG00000183044	-1.20721	3.03e-28	3.13e-26
ABCA1	ENSG00000165029	-0.783395	3.12e-10	4.63e-09
ABCA12	ENSG00000144452	-0.620451	0.0905	0.171
ABCA13	ENSG00000179869	NA	NA	NA
ABCA2	ENSG00000107331	-0.105025	0.253	0.382
ABCA3	ENSG00000167972	-0.328636	0.000399	0.00167
ABCA5	ENSG00000154265	-0.189055	0.0612	0.125
ABCA7	ENSG00000064687	0.0778253	0.444	0.579
ABCA8	ENSG00000141338	-0.277714	0.206	0.328
ABCB1	ENSG00000085563	NA	NA	NA
ABCB10	ENSG00000135776	0.621892	3.66e-17	1.35e-15
ABCB11	ENSG00000073734	0.606441	0.123	0.217
ABCB4	ENSG00000005471	-0.987747	1.09e-20	6.11e-19
ABCB6	ENSG00000115657	0.521458	0.00108	0.00403
ABCB7	ENSG00000131269	-0.139632	0.11	0.2
ABCB8	ENSG00000197150	-0.169542	0.0138	0.0359
ABCB9	ENSG00000150967	-0.165855	0.151	0.256
ABCC1	ENSG00000103222	0.365459	0.00811	0.0229
ABCC10	ENSG00000124574	-0.22691	0.00406	0.0127
ABCC11	ENSG00000121270	-0.0131171	0.925	0.951
ABCC2	ENSG00000023839	-0.739537	0.0754	0.147
ABCC4	ENSG00000125257	-0.827903	1.89e-06	1.37e-05
ABCC5	ENSG00000114770	-0.283394	6.67e-07	5.36e-06
ABCC6	ENSG00000091262	-2.40905	2.79e-43	8.92e-41
ABCC9	ENSG00000069431	-1.19211	3.62e-21	2.14e-19
ABCD1	ENSG00000101986	0.307672	0.000157	0.000737
ABCD2	ENSG00000173208	-1.18814	0.000137	0.000652
ABCD3	ENSG00000117528	0.128136	0.0292	0.0674
ABCD4	ENSG00000119688	-0.205279	0.00439	0.0136
ABCE1	ENSG00000164163	0.414079	1.92e-06	1.39e-05
ABCF1	ENSG00000204574	0.43841	4.85e-10	6.97e-09
ABCF2	ENSG00000033050	0.222136	0.00269	0.00891
ABCF2-H2BK1	ENSG00000285292	0.133806	0.136	0.236
ABCF3	ENSG00000161204	0.237593	0.00782	0.0222
ABCG1	ENSG00000160179	-0.899379	1.9e-35	3.15e-33
ABCG4	ENSG00000172350	-0.293415	0.392	0.528
ABCG5	ENSG00000138075	-0.0949769	0.848	0.9
ABHD1	ENSG00000143994	0.251151	0.0613	0.125
ABHD10	ENSG00000144827	-0.424214	5.11e-09	6.2e-08
ABHD11	ENSG00000106077	0.0349497	0.693	0.788
ABHD12	ENSG00000100997	0.424331	5.03e-13	1.14e-11
ABHD12B	ENSG00000131969	1.60934	4.24e-06	2.86e-05
ABHD13	ENSG00000139826	0.136448	0.063	0.128
ABHD14A	ENSG00000248487	-0.305407	0.0768	0.15
ABHD14A-ACY1	ENSG00000114786	-0.401881	0.00257	0.00857
ABHD14B	ENSG00000114779	-0.558898	0.000236	0.00105
ABHD15	ENSG00000168792	-0.436128	0.0115	0.0308
ABHD16A	ENSG00000204427	0.510547	1.49e-10	2.31e-09
ABHD16B	ENSG00000183260	0.294331	0.0807	0.156
ABHD17A	ENSG00000129968	-0.109294	0.203	0.323
ABHD17B	ENSG00000107362	-0.253194	0.0169	0.0426
ABHD17C	ENSG00000136379	-0.258858	0.0802	0.155
ABHD18	ENSG00000164074	-0.162939	0.0671	0.134
ABHD2	ENSG00000140526	0.0847055	0.349	0.486
ABHD3	ENSG00000158201	-0.277549	0.0452	0.0974
ABHD4	ENSG00000100439	-0.247413	0.00293	0.0096
ABHD5	ENSG00000011198	0.34184	1.07e-06	8.24e-06
ABHD6	ENSG00000163686	-0.604911	1.87e-08	2.04e-07
ABHD8	ENSG00000127220	-0.0189016	0.873	0.917
ABI1	ENSG00000136754	0.0578366	0.518	0.645
ABI2	ENSG00000138443	0.231314	4e-06	2.71e-05
ABI3BP	ENSG00000154175	-0.253755	0.41	0.546
ABITRAM	ENSG00000119328	0.131912	0.137	0.237
ABL1	ENSG00000097007	0.223691	0.00165	0.00583
ABL2	ENSG00000143322	0.0807629	0.241	0.368
ABLIM1	ENSG00000099204	-0.142264	0.0277	0.0646
ABLIM2	ENSG00000163995	-1.46601	2.24e-35	3.68e-33
ABLIM3	ENSG00000173210	-1.57655	4.68e-24	3.67e-22
ABR	ENSG00000159842	-0.642342	1.32e-29	1.51e-27
ABRA	ENSG00000174429	0.727104	0.00774	0.022
ABRACL	ENSG00000146386	0.616673	0.000564	0.00228
ABRAXAS1	ENSG00000163322	-0.205799	0.0168	0.0425
ABRAXAS2	ENSG00000165660	0.241366	0.0113	0.0303
ABT1	ENSG00000146109	0.206004	0.0166	0.0421
ABTB1	ENSG00000114626	-1.75955	6.63e-18	2.65e-16
ABTB2	ENSG00000166016	-0.394282	4.8e-05	0.000257
ABTB3	ENSG00000151136	0.0762474	0.645	0.751
ACAA1	ENSG00000060971	-0.522837	3.13e-11	5.44e-10
ACAA2	ENSG00000167315	-0.116985	0.0584	0.12
ACACA	ENSG00000278540	-0.880623	2.1e-20	1.14e-18
ACACB	ENSG00000076555	-0.413327	7.77e-15	2.19e-13
ACAD10	ENSG00000111271	-0.466398	2.19e-10	3.31e-09
ACAD11	ENSG00000240303	0.208443	0.0088	0.0245
ACAD8	ENSG00000151498	-0.216291	0.00293	0.00959
ACAD9	ENSG00000177646	-0.0008353	0.991	0.994
ACADL	ENSG00000115361	-0.179162	0.39	0.527
ACADM	ENSG00000117054	-0.227017	0.00384	0.0121
ACADS	ENSG00000122971	-0.317963	0.00018	0.000832
ACADSB	ENSG00000196177	-0.190839	0.00505	0.0153
ACADVL	ENSG00000072778	0.158474	0.0142	0.0368
ACAP1	ENSG00000072818	0.388337	0.000135	0.000645
ACAP2	ENSG00000114331	0.0197944	0.805	0.871
ACAP3	ENSG00000131584	-0.0685206	0.47	0.602
ACAT1	ENSG00000075239	-0.820181	5.29e-18	2.16e-16
ACAT2	ENSG00000120437	-1.38433	8.35e-26	7.23e-24
ACBD3	ENSG00000182827	-0.0676175	0.291	0.424
ACBD4	ENSG00000181513	0.312548	0.0266	0.0625
ACBD5	ENSG00000107897	0.190679	0.0731	0.144
ACBD6	ENSG00000230124	0.358061	1.45e-07	1.34e-06
ACBD7	ENSG00000176244	-1.6918	1.11e-12	2.36e-11
ACCS	ENSG00000110455	-0.521387	2.55e-05	0.000144
ACD	ENSG00000102977	0.434599	0.00797	0.0226
ACE	ENSG00000159640	-0.0820034	0.694	0.789
ACE2	ENSG00000130234	2.65623	9.18e-53	4.95e-50
ACER2	ENSG00000177076	-0.756952	0.000198	0.000904
ACER3	ENSG00000078124	0.522134	9.68e-12	1.81e-10
ACHE	ENSG00000087085	0.488075	0.0868	0.165
ACIN1	ENSG00000100813	-0.0176008	0.741	0.826
ACKR2	ENSG00000144648	0.554561	0.0214	0.0522
ACKR3	ENSG00000144476	-0.943335	0.00723	0.0208
ACKR4	ENSG00000129048	0.358595	0.441	0.575
ACLY	ENSG00000131473	-1.03295	1.08e-32	1.45e-30
ACMSD	ENSG00000153086	-0.207363	0.408	0.544
ACO1	ENSG00000122729	0.0023636	0.98	0.987
ACO2	ENSG00000100412	-0.428586	1.68e-06	1.23e-05
ACOT1	ENSG00000184227	-0.656387	3.24e-21	1.93e-19
ACOT11	ENSG00000162390	0.302729	0.00226	0.00769
ACOT12	ENSG00000172497	0.718941	0.0366	0.0818
ACOT13	ENSG00000112304	-0.0657014	0.35	0.486
ACOT2	ENSG00000119673	-1.14583	4.05e-43	1.28e-40
ACOT4	ENSG00000177465	-0.196196	0.494	0.623
ACOT6	ENSG00000205669	0.470261	0.0931	0.175
ACOT7	ENSG00000097021	-0.618487	1.81e-07	1.64e-06
ACOT8	ENSG00000101473	0.0986442	0.253	0.382
ACOT9	ENSG00000123130	0.488138	2.34e-11	4.15e-10
ACOX1	ENSG00000161533	-0.203621	0.000961	0.00363
ACOX2	ENSG00000168306	-0.574506	2.9e-06	2.02e-05
ACOX3	ENSG00000087008	0.374873	0.00147	0.00528
ACOXL	ENSG00000153093	-1.12007	4.5e-09	5.5e-08
ACP1	ENSG00000143727	0.226219	0.000428	0.00178
ACP2	ENSG00000134575	0.423977	1.55e-07	1.43e-06
ACP3	ENSG00000014257	-1.35396	0.00147	0.00528
ACP4	ENSG00000142513	0.45082	0.291	0.425
ACP5	ENSG00000102575	-0.976657	0.0227	0.0546
ACP6	ENSG00000162836	-0.112715	0.16	0.269
ACRBP	ENSG00000111644	0.575769	0.21	0.331
ACRV1	ENSG00000134940	1.21516	0.00425	0.0132
ACSBG1	ENSG00000103740	0.319644	0.00929	0.0257
ACSBG2	ENSG00000130377	0.200992	0.441	0.576
ACSF2	ENSG00000167107	-0.679532	5.29e-09	6.38e-08
ACSF3	ENSG00000176715	0.0158797	0.852	0.903
ACSL1	ENSG00000151726	-0.642591	4.35e-08	4.47e-07
ACSL3	ENSG00000123983	-0.348496	8.26e-09	9.66e-08
ACSL4	ENSG00000068366	-0.267867	0.000292	0.00127
ACSL5	ENSG00000197142	0.0025623	0.993	0.995
ACSM3	ENSG00000005187	-0.33026	0.0223	0.0539
ACSM6	ENSG00000173124	-0.238901	0.618	0.729
ACSS1	ENSG00000154930	-1.89497	7.8e-05	0.000396
ACSS2	ENSG00000131069	-0.796913	6.75e-10	9.5e-09
ACSS3	ENSG00000111058	-0.984453	5.98e-24	4.62e-22
ACTA1	ENSG00000143632	4.03109	6.43e-15	1.84e-13
ACTA2	ENSG00000107796	1.42631	0.000303	0.00131
ACTB	ENSG00000075624	0.388607	0.00758	0.0216
ACTC1	ENSG00000159251	0.959363	0.0062	0.0182
ACTG1	ENSG00000184009	0.371749	0.00034	0.00145
ACTL10	ENSG00000288649	-0.285804	0.569	0.689
ACTL6A	ENSG00000136518	0.0572099	0.645	0.751
ACTMAP	ENSG00000188493	-0.2149	0.0254	0.06
ACTN1	ENSG00000072110	0.595672	3.9e-10	5.71e-09
ACTN2	ENSG00000077522	0.655605	4.53e-07	3.77e-06
ACTN3	ENSG00000248746	1.48846	1.31e-09	1.76e-08
ACTN4	ENSG00000130402	0.810746	5.65e-26	4.99e-24
ACTR10	ENSG00000131966	-0.0228301	0.736	0.822
ACTR1A	ENSG00000138107	0.0231755	0.611	0.722
ACTR1B	ENSG00000115073	0.211777	0.00315	0.0102
ACTR2	ENSG00000138071	0.0815737	0.156	0.263
ACTR3	ENSG00000115091	0.334682	1.44e-09	1.91e-08
ACTR3B	ENSG00000133627	0.0790771	0.492	0.621
ACTR3C	ENSG00000106526	-0.411808	0.0305	0.07
ACTR5	ENSG00000101442	-0.324706	0.000412	0.00172
ACTR6	ENSG00000075089	-0.0340093	0.679	0.777
ACTR8	ENSG00000113812	0.0752662	0.232	0.358
ACTRT3	ENSG00000184378	-0.543262	0.0214	0.052
ACVR1	ENSG00000115170	0.543414	1.66e-09	2.18e-08
ACVR1B	ENSG00000135503	-0.0321848	0.682	0.779
ACVR1C	ENSG00000123612	-0.470972	0.333	0.469
ACVR2A	ENSG00000121989	-0.0458479	0.556	0.679
ACVR2B	ENSG00000114739	0.115605	0.229	0.354
ACY1	ENSG00000243989	-0.487844	0.000686	0.0027
ACY3	ENSG00000132744	1.26099	0.00422	0.0131
ACYP1	ENSG00000119640	-0.514761	1.01e-06	7.79e-06
ACYP2	ENSG00000170634	-0.209051	0.00671	0.0195
ADA	ENSG00000196839	0.709308	0.00663	0.0193
ADA2	ENSG00000093072	-0.298598	0.00252	0.00844
ADAM10	ENSG00000137845	0.161242	0.0143	0.037
ADAM11	ENSG00000073670	-0.637168	1.29e-25	1.1e-23
ADAM12	ENSG00000148848	0.366247	0.326	0.461
ADAM15	ENSG00000143537	-0.086747	0.506	0.634
ADAM17	ENSG00000151694	0.349321	7.9e-09	9.27e-08
ADAM19	ENSG00000135074	1.30072	6.73e-07	5.4e-06
ADAM20	ENSG00000134007	0.141963	0.53	0.656
ADAM21	ENSG00000139985	0.0828672	0.839	0.895
ADAM22	ENSG00000008277	-0.786264	4.37e-11	7.43e-10
ADAM23	ENSG00000114948	-0.2291	0.000407	0.0017
ADAM28	ENSG00000042980	0.441232	0.00462	0.0142
ADAM32	ENSG00000197140	0.428319	0.123	0.218
ADAM8	ENSG00000151651	0.242946	0.328	0.464
ADAM9	ENSG00000168615	1.18109	1.08e-70	1.2e-67
ADAMTS1	ENSG00000154734	-0.27156	0.00218	0.00746
ADAMTS10	ENSG00000142303	-0.737094	0.00413	0.0129
ADAMTS12	ENSG00000151388	-0.398843	8.29e-05	0.000419
ADAMTS13	ENSG00000160323	-0.177229	0.0659	0.132
ADAMTS14	ENSG00000138316	-0.749672	4.9e-05	0.000262
ADAMTS15	ENSG00000166106	0.392519	0.0127	0.0335
ADAMTS16	ENSG00000145536	-0.117008	0.796	0.865
ADAMTS17	ENSG00000140470	-0.16289	0.56	0.682
ADAMTS19	ENSG00000145808	-0.386551	0.00924	0.0255
ADAMTS20	ENSG00000173157	2.69886	6.43e-06	4.15e-05
ADAMTS3	ENSG00000156140	0.510377	2.64e-08	2.81e-07
ADAMTS5	ENSG00000154736	-1.4144	9.07e-06	5.66e-05
ADAMTS6	ENSG00000049192	-1.35705	6.01e-09	7.19e-08
ADAMTS7	ENSG00000136378	-0.866901	1.72e-13	4.09e-12
ADAMTS8	ENSG00000134917	0.456895	0.0302	0.0695
ADAMTS9	ENSG00000163638	0.0161256	0.854	0.905
ADAMTSL1	ENSG00000178031	-1.95593	1.45e-40	3.71e-38
ADAMTSL2	ENSG00000197859	-0.606618	0.0305	0.07
ADAMTSL3	ENSG00000156218	0.596997	0.0342	0.0771
ADAMTSL4	ENSG00000143382	0.568082	1.41e-17	5.48e-16
ADAMTSL5	ENSG00000185761	1.11336	9.59e-16	3.02e-14
ADAP1	ENSG00000105963	-0.0780008	0.777	0.851
ADAR	ENSG00000160710	-0.232239	0.000164	0.000767
ADARB1	ENSG00000197381	-0.130489	0.274	0.406
ADAT1	ENSG00000065457	0.323383	8.65e-07	6.78e-06
ADAT2	ENSG00000189007	0.643174	8.78e-07	6.88e-06
ADAT3	ENSG00000213638	0.261641	0.261	0.392
ADCK1	ENSG00000063761	0.184853	0.117	0.21
ADCK2	ENSG00000133597	0.141385	0.177	0.29
ADCK5	ENSG00000173137	0.0697301	0.583	0.701
ADCY1	ENSG00000164742	-1.3765	3.69e-30	4.27e-28
ADCY10	ENSG00000143199	0.242457	0.341	0.477
ADCY2	ENSG00000078295	0.262476	0.0726	0.143
ADCY3	ENSG00000138031	0.104812	0.343	0.48
ADCY5	ENSG00000173175	-0.912828	9.04e-22	5.72e-20
ADCY6	ENSG00000174233	0.0091572	0.913	0.944
ADCY7	ENSG00000121281	0.0602083	0.708	0.801
ADCY8	ENSG00000155897	0.285705	0.497	0.626
ADCY9	ENSG00000162104	-0.748483	7.19e-10	1e-08
ADD1	ENSG00000087274	-0.22283	0.00361	0.0115
ADD2	ENSG00000075340	-0.800422	2.94e-14	7.75e-13
ADD3	ENSG00000148700	-0.525308	3.07e-12	6.22e-11
ADGRA2	ENSG00000020181	-0.324283	0.00661	0.0193
ADGRA3	ENSG00000152990	0.113882	0.0383	0.0849
ADGRB2	ENSG00000121753	-0.475904	0.000571	0.0023
ADGRD1	ENSG00000111452	-0.106435	0.175	0.287
ADGRE5	ENSG00000123146	-0.173951	0.57	0.69
ADGRF3	ENSG00000173567	0.0540476	0.771	0.848
ADGRG2	ENSG00000173698	-0.893289	8.12e-08	7.92e-07
ADGRG5	ENSG00000159618	2.67965	2.03e-05	0.000118
ADGRG6	ENSG00000112414	0.0396809	0.793	0.862
ADGRL1	ENSG00000072071	-0.0746516	0.365	0.501
ADGRL2	ENSG00000117114	0.124784	0.0518	0.109
ADGRL3	ENSG00000150471	0.665311	1.01e-10	1.61e-09
ADGRV1	ENSG00000164199	0.0857232	0.622	0.731
ADH5	ENSG00000197894	0.273403	5.92e-06	3.85e-05
ADH6	ENSG00000172955	0.779374	0.166	0.277
ADHFE1	ENSG00000147576	-0.344594	0.00127	0.00465
ADI1	ENSG00000182551	-0.0838581	0.328	0.464
ADIPOR1	ENSG00000159346	0.0429837	0.528	0.654
ADIPOR2	ENSG00000006831	-0.244956	0.000178	0.000824
ADIRF	ENSG00000148671	-0.467519	0.371	0.507
ADISSP	ENSG00000101220	-0.100718	0.567	0.688
ADK	ENSG00000156110	-0.392522	1.81e-05	0.000106
ADM	ENSG00000148926	1.25461	1.09e-17	4.26e-16
ADNP	ENSG00000101126	-0.164001	0.00194	0.00673
ADNP2	ENSG00000101544	-0.406119	4.88e-06	3.23e-05
ADO	ENSG00000181915	0.292262	0.0016	0.00569
ADORA1	ENSG00000163485	0.293513	0.00398	0.0125
ADORA2A	ENSG00000128271	0.211403	0.175	0.287
ADORA2B	ENSG00000170425	-0.0716484	0.774	0.849
ADPGK	ENSG00000159322	0.168394	0.027	0.0633
ADPRH	ENSG00000144843	-0.364463	0.00784	0.0222
ADPRHL1	ENSG00000153531	0.141008	0.225	0.35
ADPRM	ENSG00000170222	-0.276149	0.113	0.204
ADPRS	ENSG00000116863	0.323673	0.000603	0.00241
ADRA1B	ENSG00000170214	1.55154	4.43e-07	3.7e-06
ADRA2B	ENSG00000274286	-1.90809	4.27e-11	7.27e-10
ADRB1	ENSG00000043591	-0.315624	0.0293	0.0677
ADRB2	ENSG00000169252	-0.72967	2.34e-06	1.66e-05
ADRM1	ENSG00000130706	-0.072169	0.403	0.54
ADSL	ENSG00000239900	0.29451	0.00045	0.00186
ADSS1	ENSG00000185100	-0.0880983	0.536	0.661
ADSS2	ENSG00000035687	0.0052118	0.941	0.962
AEBP1	ENSG00000106624	0.592389	1.6e-09	2.1e-08
AEBP2	ENSG00000139154	-0.0990607	0.156	0.263
AEN	ENSG00000181026	-0.0101128	0.92	0.948
AFAP1	ENSG00000196526	-0.775944	7.22e-07	5.76e-06
AFAP1L1	ENSG00000157510	0.0645035	0.647	0.752
AFDN	ENSG00000130396	0.107678	0.0557	0.115
AFF1	ENSG00000172493	0.0294303	0.557	0.68
AFF2	ENSG00000155966	-0.0139774	0.89	0.929
AFF3	ENSG00000144218	-0.406792	5.81e-05	0.000305
AFF4	ENSG00000072364	0.223944	4.65e-06	3.1e-05
AFG1L	ENSG00000135537	0.22624	0.0614	0.125
AFG2A	ENSG00000145375	0.388543	0.000868	0.00332
AFG2B	ENSG00000171763	0.452261	2.04e-05	0.000118
AFG3L2	ENSG00000141385	0.252286	1.12e-05	6.86e-05
AFMID	ENSG00000183077	-0.218003	0.0238	0.0568
AFTPH	ENSG00000119844	0.0349024	0.687	0.784
AGA	ENSG00000038002	-0.498815	0.00353	0.0113
AGAP1	ENSG00000157985	-0.305728	0.00165	0.00583
AGAP3	ENSG00000133612	0.0990214	0.213	0.335
AGAP4	ENSG00000188234	-0.274114	0.0423	0.0921
AGAP5	ENSG00000172650	-0.279881	0.0385	0.0853
AGAP6	ENSG00000204149	-0.0992987	0.375	0.512
AGAP9	ENSG00000204172	-0.530053	0.000151	0.000714
AGBL3	ENSG00000146856	0.141022	0.383	0.519
AGBL5	ENSG00000084693	-0.132884	0.0625	0.127
AGER	ENSG00000204305	-0.125229	0.59	0.706
AGFG1	ENSG00000173744	0.317081	4.98e-08	5.04e-07
AGFG2	ENSG00000106351	0.053088	0.646	0.751
AGGF1	ENSG00000164252	-0.0067508	0.917	0.947
AGK	ENSG00000006530	0.0822904	0.389	0.525
AGL	ENSG00000162688	1.04182	4.6e-15	1.35e-13
AGMAT	ENSG00000116771	-0.351011	0.223	0.347
AGPAT1	ENSG00000204310	0.142556	0.0513	0.108
AGPAT2	ENSG00000169692	-0.830928	2.9e-14	7.64e-13
AGPAT3	ENSG00000160216	0.123693	0.0261	0.0614
AGPAT4	ENSG00000026652	-0.431515	1.03e-05	6.36e-05
AGPAT5	ENSG00000155189	0.984426	2.98e-11	5.2e-10
AGPS	ENSG00000018510	0.168357	0.00413	0.0129
AGRN	ENSG00000188157	0.354491	0.00449	0.0138
AGRP	ENSG00000159723	-0.536553	0.238	0.365
AGT	ENSG00000135744	-0.103232	0.244	0.371
AGTPBP1	ENSG00000135049	-0.406526	2.13e-11	3.79e-10
AGTRAP	ENSG00000177674	-0.326583	0.00854	0.0239
AHCTF1	ENSG00000153207	0.241345	0.000218	0.000985
AHCY	ENSG00000101444	-0.367291	3.51e-06	2.4e-05
AHCYL1	ENSG00000168710	-0.0378831	0.765	0.843
AHCYL2	ENSG00000158467	0.0523373	0.656	0.76
AHDC1	ENSG00000126705	0.0360897	0.556	0.679
AHI1	ENSG00000135541	-0.0913781	0.323	0.458
AHNAK	ENSG00000124942	-0.0302386	0.757	0.837
AHNAK2	ENSG00000185567	3.16377	8.2e-60	6.45e-57
AHR	ENSG00000106546	-0.039114	0.726	0.815
AHRR	ENSG00000063438	-0.135851	0.276	0.408
AHSA1	ENSG00000100591	0.0113284	0.894	0.932
AIDA	ENSG00000186063	-0.054024	0.464	0.596
AIF1L	ENSG00000126878	1.08599	1.35e-28	1.43e-26
AIFM1	ENSG00000156709	-0.500848	2.96e-13	6.83e-12
AIFM2	ENSG00000042286	0.372874	3.53e-07	3.01e-06
AIG1	ENSG00000146416	-0.322906	4.99e-05	0.000266
AIMP1	ENSG00000164022	0.209506	0.00062	0.00247
AIMP2	ENSG00000106305	0.0812643	0.456	0.589
AIP	ENSG00000110711	0.0898047	0.28	0.413
AIRIM	ENSG00000116922	0.332713	0.000129	0.000618
AJM1	ENSG00000232434	-0.290959	0.202	0.322
AJUBA	ENSG00000129474	0.732509	1.23e-10	1.94e-09
AK1	ENSG00000106992	0.0892826	0.347	0.483
AK2	ENSG00000004455	0.529937	4.54e-11	7.69e-10
AK3	ENSG00000147853	-0.020968	0.72	0.81
AK4	ENSG00000162433	2.17995	1.95e-09	2.53e-08
AK6	ENSG00000085231	-0.010462	0.911	0.943
AK7	ENSG00000140057	0.287689	0.276	0.409
AK9	ENSG00000155085	-0.798015	1.93e-09	2.51e-08
AKAP1	ENSG00000121057	-0.138867	0.39	0.526
AKAP10	ENSG00000108599	0.153396	0.048	0.102
AKAP11	ENSG00000023516	0.136903	0.0252	0.0597
AKAP12	ENSG00000131016	-0.163378	0.0291	0.0673
AKAP13	ENSG00000170776	0.0199261	0.861	0.909
AKAP17A	ENSG00000197976	-0.163834	0.0569	0.118
AKAP3	ENSG00000111254	0.156505	0.271	0.402
AKAP5	ENSG00000179841	0.675524	0.000101	0.000497
AKAP6	ENSG00000151320	0.257781	0.0222	0.0537
AKAP7	ENSG00000118507	-0.442007	6.74e-06	4.33e-05
AKAP8	ENSG00000105127	0.20067	0.00809	0.0229
AKAP8L	ENSG00000011243	-0.332737	1.66e-07	1.51e-06
AKAP9	ENSG00000127914	-0.180139	0.0416	0.091
AKIP1	ENSG00000166452	0.264616	0.0193	0.0476
AKIRIN1	ENSG00000174574	0.377068	2.85e-09	3.63e-08
AKIRIN2	ENSG00000135334	-0.437703	8.79e-08	8.49e-07
AKNA	ENSG00000106948	0.466483	0.371	0.507
AKR1A1	ENSG00000117448	-0.72741	3.21e-16	1.05e-14
AKR1B1	ENSG00000085662	-0.0919594	0.485	0.615
AKR1B10	ENSG00000198074	-1.43373	0.00478	0.0146
AKR1C1	ENSG00000187134	-0.256665	0.113	0.203
AKR1C2	ENSG00000151632	0.0261108	0.912	0.943
AKR1C3	ENSG00000196139	-0.842127	0.0035	0.0112
AKR1E2	ENSG00000165568	-0.102724	0.543	0.668
AKR7A2	ENSG00000053371	0.0550499	0.53	0.656
AKR7A3	ENSG00000162482	0.0887188	0.822	0.883
AKR7L	ENSG00000211454	0.128808	0.751	0.833
AKT1	ENSG00000142208	0.301726	8.28e-06	5.21e-05
AKT1S1	ENSG00000204673	-0.442472	1.81e-09	2.36e-08
AKT2	ENSG00000105221	0.110051	0.041	0.0898
AKT3	ENSG00000117020	-0.128166	0.306	0.44
AKTIP	ENSG00000166971	0.041232	0.529	0.656
ALAD	ENSG00000148218	0.410939	5.95e-05	0.000311
ALAS1	ENSG00000023330	-0.086017	0.297	0.431
ALAS2	ENSG00000158578	2.01137	6.33e-08	6.3e-07
ALCAM	ENSG00000170017	-0.640849	4.78e-16	1.55e-14
ALDH16A1	ENSG00000161618	-0.409733	5e-05	0.000266
ALDH18A1	ENSG00000059573	0.190349	0.115	0.206
ALDH1B1	ENSG00000137124	0.251675	0.0515	0.108
ALDH1L1	ENSG00000144908	-0.147679	0.656	0.76
ALDH1L2	ENSG00000136010	-1.39476	0.00154	0.00548
ALDH2	ENSG00000111275	-0.988069	2.32e-40	5.78e-38
ALDH3A2	ENSG00000072210	0.810862	2.21e-31	2.82e-29
ALDH3B1	ENSG00000006534	-1.10088	0.000169	0.000787
ALDH3B2	ENSG00000132746	1.21916	0.0106	0.0287
ALDH4A1	ENSG00000159423	-0.933954	1.28e-35	2.16e-33
ALDH5A1	ENSG00000112294	-0.219238	0.00219	0.00748
ALDH6A1	ENSG00000119711	-0.457191	6.14e-15	1.76e-13
ALDH7A1	ENSG00000164904	-0.207784	0.000506	0.00206
ALDH8A1	ENSG00000118514	-0.192846	0.451	0.585
ALDH9A1	ENSG00000143149	-0.0101456	0.879	0.922
ALDOA	ENSG00000149925	0.617628	1.61e-07	1.48e-06
ALDOB	ENSG00000136872	0.0804005	0.77	0.847
ALDOC	ENSG00000109107	-0.407333	3.56e-07	3.04e-06
ALG1	ENSG00000033011	-0.0192565	0.866	0.913
ALG10	ENSG00000139133	0.29589	0.000263	0.00116
ALG10B	ENSG00000175548	0.243005	0.0171	0.0431
ALG11	ENSG00000253710	-0.0523402	0.464	0.597
ALG12	ENSG00000182858	0.288775	0.000719	0.00281
ALG13	ENSG00000101901	-0.541859	1.62e-16	5.54e-15
ALG14	ENSG00000172339	0.341311	0.0169	0.0426
ALG2	ENSG00000119523	0.142352	0.0577	0.119
ALG3	ENSG00000214160	-0.416258	0.00228	0.00775
ALG5	ENSG00000120697	0.269511	0.0142	0.0367
ALG6	ENSG00000088035	0.294399	0.0235	0.0563
ALG8	ENSG00000159063	0.135273	0.062	0.126
ALG9	ENSG00000086848	0.609321	4.56e-17	1.68e-15
ALKBH1	ENSG00000100601	0.0138735	0.893	0.932
ALKBH2	ENSG00000189046	-0.164548	0.293	0.426
ALKBH3	ENSG00000166199	0.115578	0.337	0.474
ALKBH4	ENSG00000160993	0.0385731	0.748	0.83
ALKBH5	ENSG00000091542	0.399047	5.36e-05	0.000283
ALKBH6	ENSG00000239382	0.147291	0.217	0.341
ALKBH7	ENSG00000125652	-0.456294	2.22e-06	1.59e-05
ALKBH8	ENSG00000137760	0.0509345	0.641	0.748
ALMS1	ENSG00000116127	0.0742517	0.442	0.577
ALOX12	ENSG00000108839	-0.105087	0.404	0.54
ALOX5	ENSG00000012779	0.0514245	0.864	0.911
ALPK1	ENSG00000073331	-0.618498	0.0847	0.162
ALPK2	ENSG00000198796	-0.2245	0.00455	0.014
ALPK3	ENSG00000136383	0.830836	2.09e-23	1.55e-21
ALPL	ENSG00000162551	0.304993	0.476	0.607
ALS2	ENSG00000003393	-0.0117682	0.87	0.916
ALS2CL	ENSG00000178038	-0.110441	0.525	0.652
ALX3	ENSG00000156150	-0.0347928	0.845	0.898
ALX4	ENSG00000052850	0.370349	0.387	0.523
ALYREF	ENSG00000183684	0.201757	0.0446	0.0964
AMACR	ENSG00000242110	0.038686	0.751	0.832
AMBRA1	ENSG00000110497	0.01985	0.778	0.852
AMD1	ENSG00000123505	0.657641	2.56e-21	1.54e-19
AMDHD1	ENSG00000139344	-0.230132	0.503	0.632
AMDHD2	ENSG00000162066	-0.0038839	0.976	0.984
AMER1	ENSG00000184675	0.804808	1.96e-11	3.52e-10
AMFR	ENSG00000159461	0.227073	0.00317	0.0103
AMH	ENSG00000104899	0.261261	0.366	0.502
AMHR2	ENSG00000135409	0.549977	0.000181	0.000838
AMIGO1	ENSG00000181754	0.231743	0.0606	0.124
AMIGO2	ENSG00000139211	0.197233	0.666	0.767
AMIGO3	ENSG00000176020	0.5337	0.000824	0.00317
AMMECR1	ENSG00000101935	-0.244624	0.0322	0.0734
AMMECR1L	ENSG00000144233	-0.0469784	0.563	0.684
AMN	ENSG00000166126	0.111775	0.23	0.355
AMN1	ENSG00000151743	-0.0250212	0.834	0.891
AMOT	ENSG00000126016	-0.543667	1.55e-08	1.71e-07
AMOTL1	ENSG00000166025	0.281387	0.00867	0.0242
AMOTL2	ENSG00000114019	0.731628	6.71e-16	2.14e-14
AMPD2	ENSG00000116337	0.3546	0.00179	0.00626
AMPD3	ENSG00000133805	0.398057	0.0108	0.0292
AMPH	ENSG00000078053	-2.44156	4.32e-29	4.74e-27
AMT	ENSG00000145020	-0.303956	0.00129	0.00473
AMY1A	ENSG00000237763	-0.975876	0.00275	0.00908
AMY1B	ENSG00000174876	-0.934294	0.0467	0.1
AMY1C	ENSG00000187733	-0.860618	0.0215	0.0523
AMY2A	ENSG00000243480	-0.996832	1.01e-05	6.2e-05
AMY2B	ENSG00000240038	-0.845449	1.22e-23	9.18e-22
AMZ1	ENSG00000174945	0.279086	0.147	0.251
AMZ2	ENSG00000196704	0.286601	2.62e-05	0.000148
ANAPC1	ENSG00000153107	0.478468	8.01e-15	2.25e-13
ANAPC10	ENSG00000164162	0.185206	0.0765	0.149
ANAPC11	ENSG00000141552	-0.242595	0.022	0.0533
ANAPC13	ENSG00000129055	-0.149917	0.0653	0.131
ANAPC15	ENSG00000110200	-0.244703	0.0587	0.12
ANAPC16	ENSG00000166295	0.120847	0.0465	0.0998
ANAPC2	ENSG00000176248	-0.0721533	0.441	0.575
ANAPC4	ENSG00000053900	0.0272425	0.787	0.858
ANAPC5	ENSG00000089053	0.0345915	0.558	0.681
ANAPC7	ENSG00000196510	0.0768064	0.211	0.333
ANG	ENSG00000214274	-0.811025	0.117	0.21
ANGEL1	ENSG00000013523	-0.507777	3.75e-09	4.66e-08
ANGEL2	ENSG00000174606	0.0808804	0.369	0.505
ANGPT1	ENSG00000154188	-1.78782	1.22e-08	1.37e-07
ANGPT2	ENSG00000091879	-0.515131	0.0782	0.152
ANGPTL1	ENSG00000116194	-0.322227	0.538	0.663
ANGPTL2	ENSG00000136859	0.604595	0.00444	0.0137
ANGPTL4	ENSG00000167772	1.4269	0.00992	0.0271
ANGPTL6	ENSG00000130812	0.624776	0.0395	0.0872
ANGPTL7	ENSG00000171819	0.309547	0.494	0.624
ANK1	ENSG00000029534	-1.11794	3.73e-18	1.56e-16
ANK2	ENSG00000145362	-0.399146	1.44e-10	2.24e-09
ANK3	ENSG00000151150	0.120755	0.103	0.19
ANKAR	ENSG00000151687	-0.176115	0.159	0.267
ANKDD1A	ENSG00000166839	0.269508	0.179	0.292
ANKEF1	ENSG00000132623	-0.274386	0.00917	0.0254
ANKFY1	ENSG00000185722	0.179054	0.0032	0.0103
ANKH	ENSG00000154122	0.371131	1.26e-07	1.18e-06
ANKHD1	ENSG00000131503	0.15556	0.0202	0.0495
ANKHD1-EIF4EBP3	ENSG00000254996	0.140548	0.0427	0.093
ANKIB1	ENSG00000001629	0.123786	0.0516	0.108
ANKLE1	ENSG00000160117	-0.156764	0.69	0.786
ANKLE2	ENSG00000176915	-0.0156097	0.774	0.85
ANKMY1	ENSG00000144504	-0.157231	0.254	0.383
ANKMY2	ENSG00000106524	0.0358289	0.683	0.78
ANKRA2	ENSG00000164331	-0.21659	0.00747	0.0214
ANKRD1	ENSG00000148677	1.079	0.0153	0.0392
ANKRD10	ENSG00000088448	0.03398	0.665	0.767
ANKRD11	ENSG00000167522	-0.238081	5.6e-05	0.000295
ANKRD12	ENSG00000101745	0.262732	0.000193	0.000884
ANKRD13A	ENSG00000076513	0.351451	2.85e-05	0.00016
ANKRD13B	ENSG00000198720	-0.183601	0.128	0.224
ANKRD13C	ENSG00000118454	-0.126241	0.115	0.206
ANKRD13D	ENSG00000172932	0.0030674	0.98	0.987
ANKRD16	ENSG00000134461	0.0432994	0.756	0.837
ANKRD17	ENSG00000132466	0.294904	3.47e-09	4.36e-08
ANKRD18A	ENSG00000180071	-1.27628	8.84e-17	3.14e-15
ANKRD18B	ENSG00000230453	-1.1493	1.39e-10	2.17e-09
ANKRD2	ENSG00000165887	2.47022	9.16e-17	3.23e-15
ANKRD23	ENSG00000163126	-0.214451	0.289	0.423
ANKRD24	ENSG00000089847	0.036355	0.805	0.871
ANKRD26	ENSG00000107890	0.0259572	0.667	0.768
ANKRD27	ENSG00000105186	-0.0793715	0.511	0.639
ANKRD28	ENSG00000206560	0.400837	7.63e-08	7.46e-07
ANKRD29	ENSG00000154065	-0.827816	0.0016	0.00568
ANKRD31	ENSG00000145700	-1.35396	0.00192	0.00667
ANKRD33B	ENSG00000164236	0.131268	0.207	0.328
ANKRD34A	ENSG00000272031	-0.0312368	0.824	0.884
ANKRD36	ENSG00000135976	-0.587799	9.19e-11	1.48e-09
ANKRD36B	ENSG00000196912	-0.516569	1.25e-06	9.52e-06
ANKRD36C	ENSG00000174501	-0.612071	1.05e-10	1.67e-09
ANKRD37	ENSG00000186352	0.936571	1.26e-05	7.6e-05
ANKRD39	ENSG00000213337	0.163259	0.276	0.408
ANKRD40	ENSG00000154945	0.232855	9.98e-05	0.000493
ANKRD42	ENSG00000137494	0.34698	0.00537	0.0162
ANKRD44	ENSG00000065413	-0.602888	4.8e-05	0.000257
ANKRD45	ENSG00000183831	0.764606	3.76e-06	2.56e-05
ANKRD46	ENSG00000186106	0.313777	7.37e-05	0.000377
ANKRD49	ENSG00000168876	0.447061	0.00073	0.00285
ANKRD50	ENSG00000151458	0.294545	0.00103	0.00385
ANKRD52	ENSG00000139645	0.34758	8.09e-06	5.11e-05
ANKRD53	ENSG00000144031	0.54292	4.42e-05	0.000238
ANKRD54	ENSG00000100124	0.305994	0.00566	0.0169
ANKRD6	ENSG00000135299	-0.0285332	0.725	0.814
ANKRD61	ENSG00000157999	-0.333818	0.0969	0.181
ANKRD63	ENSG00000230778	-1.60515	2.37e-11	4.2e-10
ANKRD7	ENSG00000106013	0.235133	0.477	0.608
ANKRD9	ENSG00000156381	-0.0084358	0.917	0.947
ANKS1A	ENSG00000064999	-0.0123936	0.881	0.923
ANKS1B	ENSG00000185046	0.176332	0.264	0.395
ANKS3	ENSG00000168096	-0.0112022	0.922	0.95
ANKS6	ENSG00000165138	-0.269872	0.00228	0.00775
ANKZF1	ENSG00000163516	0.43377	0.0154	0.0393
ANLN	ENSG00000011426	-0.18454	0.0624	0.127
ANO10	ENSG00000160746	-0.4822	0.000312	0.00134
ANO4	ENSG00000151572	0.275483	0.0635	0.128
ANO5	ENSG00000171714	-0.540156	3.57e-19	1.7e-17
ANO6	ENSG00000177119	0.0007449	0.993	0.995
ANO7	ENSG00000146205	0.152456	0.102	0.188
ANO8	ENSG00000074855	-0.239711	0.00495	0.0151
ANOS1	ENSG00000011201	-0.964759	4.56e-16	1.48e-14
ANP32A	ENSG00000140350	0.0892273	0.159	0.267
ANP32B	ENSG00000136938	-0.354708	2.9e-08	3.06e-07
ANP32E	ENSG00000143401	0.36699	2.1e-10	3.19e-09
ANTKMT	ENSG00000103254	-0.564578	0.000994	0.00374
ANTXR1	ENSG00000169604	-0.316873	3.48e-06	2.38e-05
ANTXR2	ENSG00000163297	-0.369133	2.18e-08	2.35e-07
ANXA1	ENSG00000135046	0.55695	0.0345	0.0777
ANXA11	ENSG00000122359	0.0581676	0.331	0.467
ANXA2	ENSG00000182718	0.313198	0.000586	0.00235
ANXA3	ENSG00000138772	0.718227	3.49e-05	0.000192
ANXA4	ENSG00000196975	-0.0987409	0.356	0.493
ANXA5	ENSG00000164111	0.0796773	0.306	0.44
ANXA6	ENSG00000197043	0.0634465	0.237	0.363
ANXA7	ENSG00000138279	-0.0099776	0.876	0.92
ANXA9	ENSG00000143412	-0.0448391	0.767	0.845
AOC2	ENSG00000131480	0.285038	0.194	0.313
AOC3	ENSG00000131471	0.419005	0.159	0.267
AOPEP	ENSG00000148120	0.498895	1.67e-07	1.52e-06
AP1AR	ENSG00000138660	0.0234499	0.804	0.871
AP1B1	ENSG00000100280	0.249104	0.00377	0.0119
AP1G1	ENSG00000166747	-0.0100778	0.87	0.916
AP1G2	ENSG00000213983	-0.0402697	0.746	0.83
AP1M1	ENSG00000072958	0.332256	2.57e-05	0.000145
AP1S1	ENSG00000106367	-0.183334	0.199	0.318
AP1S2	ENSG00000182287	0.0139168	0.791	0.861
AP1S3	ENSG00000152056	0.432463	0.0301	0.0692
AP2A1	ENSG00000196961	0.0772672	0.234	0.36
AP2A2	ENSG00000183020	0.0940087	0.181	0.296
AP2B1	ENSG00000006125	-0.140404	0.0028	0.0092
AP2M1	ENSG00000161203	0.0380711	0.577	0.696
AP2S1	ENSG00000042753	0.0080279	0.924	0.951
AP3B1	ENSG00000132842	-0.0720367	0.302	0.436
AP3D1	ENSG00000065000	0.224844	0.00375	0.0119
AP3M1	ENSG00000185009	0.0338142	0.674	0.774
AP3M2	ENSG00000070718	0.661065	6.42e-09	7.63e-08
AP3S1	ENSG00000177879	-0.0657623	0.41	0.546
AP3S2	ENSG00000157823	0.232117	7.13e-05	0.000366
AP4B1	ENSG00000134262	0.107453	0.197	0.316
AP4E1	ENSG00000081014	0.475506	2.32e-12	4.79e-11
AP4M1	ENSG00000221838	0.0913769	0.323	0.459
AP4S1	ENSG00000100478	0.14239	0.211	0.333
AP5B1	ENSG00000254470	-0.0622246	0.473	0.604
AP5M1	ENSG00000053770	0.383605	4.79e-08	4.87e-07
AP5S1	ENSG00000125843	0.0471431	0.59	0.706
AP5Z1	ENSG00000242802	0.0444734	0.693	0.789
APAF1	ENSG00000120868	0.0972093	0.483	0.614
APBA1	ENSG00000107282	-1.19866	1.33e-41	3.63e-39
APBA2	ENSG00000034053	-0.224596	0.361	0.498
APBA3	ENSG00000011132	-0.0931774	0.471	0.603
APBB1	ENSG00000166313	-0.178256	0.0169	0.0426
APBB2	ENSG00000163697	-0.15162	0.228	0.353
APBB3	ENSG00000113108	0.301314	0.0175	0.0438
APC	ENSG00000134982	0.0202631	0.764	0.842
APC2	ENSG00000115266	0.34389	0.00257	0.00857
APCDD1	ENSG00000154856	0.149294	0.582	0.7
APCDD1L	ENSG00000198768	0.581044	0.143	0.246
APEH	ENSG00000164062	-0.23334	0.0122	0.0325
APEX1	ENSG00000100823	0.0970205	0.204	0.325
APEX2	ENSG00000169188	-0.218035	0.0358	0.0801
APH1A	ENSG00000117362	0.225748	0.0279	0.0649
APH1B	ENSG00000138613	-0.527162	3.59e-07	3.06e-06
API5	ENSG00000166181	0.24155	2.74e-05	0.000154
APIP	ENSG00000149089	0.0958746	0.335	0.471
APLF	ENSG00000169621	0.133683	0.53	0.657
APLN	ENSG00000171388	2.82752	0.00261	0.0087
APLP1	ENSG00000105290	0.610931	1.75e-09	2.29e-08
APLP2	ENSG00000084234	-0.319448	2.97e-10	4.43e-09
APMAP	ENSG00000101474	0.169432	0.0205	0.0501
APOA1	ENSG00000118137	1.12125	6.53e-26	5.74e-24
APOA4	ENSG00000110244	2.58679	4.94e-06	3.26e-05
APOB	ENSG00000084674	1.12938	0.000274	0.0012
APOBEC2	ENSG00000124701	-0.883303	8.09e-35	1.27e-32
APOBEC3B	ENSG00000179750	-0.149619	0.639	0.746
APOBEC3C	ENSG00000244509	-0.778264	4.38e-09	5.36e-08
APOBEC3D	ENSG00000243811	0.308739	0.393	0.529
APOBEC3F	ENSG00000128394	-0.718651	5.71e-07	4.66e-06
APOBEC3G	ENSG00000239713	-1.15941	0.0145	0.0374
APOBEC4	ENSG00000173627	0.328063	0.367	0.504
APOC1	ENSG00000130208	-1.36315	4.4e-05	0.000237
APOE	ENSG00000130203	-0.869831	3.83e-17	1.41e-15
APOL2	ENSG00000128335	-0.214823	0.0499	0.106
APOLD1	ENSG00000178878	-0.807153	1.07e-08	1.21e-07
APOM	ENSG00000204444	-0.157038	0.224	0.348
APOO	ENSG00000184831	-0.297505	0.0012	0.00443
APOOL	ENSG00000155008	-0.149755	0.00732	0.021
APP	ENSG00000142192	-0.20694	6.63e-05	0.000343
APPBP2	ENSG00000062725	0.212533	0.00168	0.00592
APPL1	ENSG00000157500	-0.015935	0.863	0.911
APPL2	ENSG00000136044	-0.117623	0.208	0.329
APRT	ENSG00000198931	0.0527064	0.662	0.764
APTX	ENSG00000137074	0.0785505	0.3	0.434
AQP1	ENSG00000240583	1.18105	4.25e-50	1.87e-47
AQP10	ENSG00000143595	0.551326	0.0108	0.0293
AQP11	ENSG00000178301	0.377704	0.151	0.256
AQP3	ENSG00000165272	0.622811	0.101	0.187
AQP4	ENSG00000171885	-0.271325	0.476	0.607
AQP7	ENSG00000165269	0.650288	0.0631	0.128
AQR	ENSG00000021776	0.254508	0.000468	0.00193
AR	ENSG00000169083	-0.334777	0.0271	0.0634
ARAF	ENSG00000078061	0.241468	0.000994	0.00374
ARAP1	ENSG00000186635	-0.434269	2.34e-08	2.51e-07
ARAP2	ENSG00000047365	0.176469	0.271	0.403
ARAP3	ENSG00000120318	-0.335929	0.103	0.19
ARB2A	ENSG00000113391	-0.0431781	0.606	0.719
ARCN1	ENSG00000095139	-0.156921	0.00148	0.00533
AREG	ENSG00000109321	0.373763	0.329	0.465
AREL1	ENSG00000119682	0.0311188	0.629	0.737
ARF1	ENSG00000143761	-0.0274347	0.665	0.767
ARF3	ENSG00000134287	-0.145747	0.0143	0.0371
ARF4	ENSG00000168374	-0.307414	8.38e-05	0.000423
ARF5	ENSG00000004059	-0.302622	0.000272	0.00119
ARF6	ENSG00000165527	-0.182384	0.0188	0.0465
ARFGAP1	ENSG00000101199	-0.399141	5.26e-09	6.36e-08
ARFGAP2	ENSG00000149182	0.0142967	0.818	0.88
ARFGAP3	ENSG00000242247	-0.0479152	0.52	0.648
ARFGEF1	ENSG00000066777	-0.165928	0.0042	0.0131
ARFGEF2	ENSG00000124198	0.0151547	0.785	0.857
ARFGEF3	ENSG00000112379	0.763058	2.74e-12	5.6e-11
ARFIP1	ENSG00000164144	-0.208716	0.00881	0.0245
ARFIP2	ENSG00000132254	0.137743	0.104	0.191
ARFRP1	ENSG00000101246	0.423634	5.36e-07	4.4e-06
ARG2	ENSG00000081181	0.525906	0.000289	0.00126
ARGFX	ENSG00000186103	-0.52942	0.0673	0.135
ARGLU1	ENSG00000134884	-0.126983	0.125	0.22
ARHGAP1	ENSG00000175220	0.172909	0.062	0.126
ARHGAP10	ENSG00000071205	0.127294	0.103	0.19
ARHGAP11A	ENSG00000198826	-0.522207	0.000156	0.000732
ARHGAP11A-SCG5	ENSG00000288864	-0.350856	0.0118	0.0316
ARHGAP11B	ENSG00000285077	-0.732527	4.84e-05	0.000259
ARHGAP12	ENSG00000165322	0.0495377	0.68	0.778
ARHGAP17	ENSG00000140750	-0.18975	0.0199	0.0489
ARHGAP18	ENSG00000146376	-0.869069	0.000408	0.00171
ARHGAP19	ENSG00000213390	-0.317028	0.00688	0.0199
ARHGAP20	ENSG00000137727	0.291507	0.396	0.532
ARHGAP21	ENSG00000107863	-0.238751	0.00083	0.00319
ARHGAP22	ENSG00000128805	0.643646	0.00412	0.0129
ARHGAP23	ENSG00000275832	0.110264	0.233	0.358
ARHGAP24	ENSG00000138639	-0.21223	0.0434	0.0943
ARHGAP25	ENSG00000163219	-0.624446	0.0541	0.113
ARHGAP26	ENSG00000145819	-0.58614	2.19e-11	3.9e-10
ARHGAP27	ENSG00000159314	-0.210902	0.209	0.331
ARHGAP28	ENSG00000088756	0.30941	0.00641	0.0187
ARHGAP29	ENSG00000137962	-0.174033	0.0649	0.131
ARHGAP30	ENSG00000186517	0.41339	0.0731	0.144
ARHGAP31	ENSG00000031081	-0.131261	0.27	0.402
ARHGAP32	ENSG00000134909	-0.318122	0.00203	0.00699
ARHGAP33	ENSG00000004777	-0.423985	0.0468	0.1
ARHGAP35	ENSG00000160007	0.192813	0.0104	0.0283
ARHGAP39	ENSG00000147799	0.237065	0.0948	0.178
ARHGAP4	ENSG00000089820	0.333713	0.0122	0.0324
ARHGAP42	ENSG00000165895	0.218057	0.0117	0.0314
ARHGAP44	ENSG00000006740	0.594139	6.43e-09	7.64e-08
ARHGAP45	ENSG00000180448	1.95728	7.12e-29	7.73e-27
ARHGAP5	ENSG00000100852	0.169849	0.0283	0.0658
ARHGAP6	ENSG00000047648	0.409436	0.00409	0.0128
ARHGAP8	ENSG00000241484	1.71299	0.000189	0.000869
ARHGDIA	ENSG00000141522	0.0971107	0.175	0.288
ARHGDIB	ENSG00000111348	0.83517	0.0044	0.0136
ARHGEF1	ENSG00000076928	-0.372947	0.000163	0.000764
ARHGEF10	ENSG00000104728	-0.437782	1.3e-07	1.21e-06
ARHGEF10L	ENSG00000074964	0.219327	0.00145	0.00523
ARHGEF11	ENSG00000132694	0.257831	0.000124	0.000597
ARHGEF12	ENSG00000196914	0.197139	1.64e-05	9.71e-05
ARHGEF16	ENSG00000130762	0.299695	0.225	0.35
ARHGEF17	ENSG00000110237	-0.169109	0.0405	0.0889
ARHGEF18	ENSG00000104880	-0.18066	0.069	0.137
ARHGEF19	ENSG00000142632	-1.25254	0.000407	0.0017
ARHGEF2	ENSG00000116584	-0.406554	9.57e-12	1.79e-10
ARHGEF25	ENSG00000240771	0.218811	0.419	0.555
ARHGEF26	ENSG00000114790	0.166451	0.492	0.622
ARHGEF28	ENSG00000214944	-0.156688	0.588	0.704
ARHGEF3	ENSG00000163947	-1.04793	3.64e-24	2.87e-22
ARHGEF33	ENSG00000214694	0.16703	0.627	0.736
ARHGEF35	ENSG00000213214	-0.211682	0.573	0.692
ARHGEF37	ENSG00000183111	1.07567	2.67e-15	8.05e-14
ARHGEF39	ENSG00000137135	-0.0366866	0.766	0.844
ARHGEF4	ENSG00000136002	0.0972553	0.0885	0.168
ARHGEF40	ENSG00000165801	0.0425936	0.669	0.77
ARHGEF5	ENSG00000050327	-0.147229	0.571	0.691
ARHGEF6	ENSG00000129675	0.720916	1.14e-06	8.77e-06
ARHGEF7	ENSG00000102606	-0.10431	0.141	0.243
ARHGEF9	ENSG00000131089	0.0920615	0.303	0.437
ARID1A	ENSG00000117713	0.309404	5.53e-07	4.53e-06
ARID1B	ENSG00000049618	-0.109257	0.0563	0.117
ARID2	ENSG00000189079	0.262342	0.00116	0.00431
ARID3A	ENSG00000116017	-0.0690221	0.262	0.392
ARID3B	ENSG00000179361	0.456383	0.000446	0.00184
ARID4A	ENSG00000032219	-0.074764	0.37	0.506
ARID4B	ENSG00000054267	-0.0195577	0.723	0.812
ARID5A	ENSG00000196843	1.36275	5.25e-08	5.29e-07
ARID5B	ENSG00000150347	-0.352573	0.00353	0.0113
ARIH1	ENSG00000166233	0.190304	0.000435	0.0018
ARIH2	ENSG00000177479	-0.0392754	0.481	0.611
ARK2C	ENSG00000141622	0.724997	0.0514	0.108
ARK2N	ENSG00000152242	0.0499355	0.514	0.642
ARL1	ENSG00000120805	-0.115556	0.0571	0.118
ARL10	ENSG00000175414	0.621208	1.85e-07	1.67e-06
ARL11	ENSG00000152213	-0.555144	0.0772	0.15
ARL13A	ENSG00000174225	-0.226841	0.471	0.603
ARL13B	ENSG00000169379	0.213923	0.0555	0.115
ARL14EP	ENSG00000152219	0.025995	0.725	0.814
ARL15	ENSG00000185305	-0.303995	0.0103	0.028
ARL16	ENSG00000214087	0.216394	0.0113	0.0305
ARL17A	ENSG00000185829	-0.0876143	0.39	0.527
ARL17B	ENSG00000228696	-0.0226296	0.858	0.907
ARL2	ENSG00000213465	0.0711351	0.455	0.588
ARL2BP	ENSG00000102931	0.282272	0.000762	0.00296
ARL3	ENSG00000138175	-0.19783	0.0336	0.0761
ARL4A	ENSG00000122644	-0.06225	0.775	0.85
ARL4C	ENSG00000188042	0.868537	0.00162	0.00575
ARL4D	ENSG00000175906	-0.299086	0.184	0.299
ARL5A	ENSG00000162980	-0.0983432	0.209	0.33
ARL5B	ENSG00000165997	0.528296	1.59e-13	3.81e-12
ARL6	ENSG00000113966	0.32246	0.0221	0.0536
ARL6IP1	ENSG00000170540	-0.914612	5.47e-23	3.9e-21
ARL6IP4	ENSG00000182196	0.0343351	0.595	0.71
ARL6IP5	ENSG00000144746	-0.453711	1.21e-11	2.22e-10
ARL6IP6	ENSG00000177917	0.193584	0.112	0.202
ARL8A	ENSG00000143862	0.155248	0.041	0.0899
ARL8B	ENSG00000134108	0.255227	0.000533	0.00216
ARL9	ENSG00000196503	0.117256	0.77	0.847
ARLN	ENSG00000164096	0.588084	3.39e-06	2.32e-05
ARMC1	ENSG00000104442	0.264482	0.00129	0.00473
ARMC10	ENSG00000170632	0.090066	0.333	0.469
ARMC12	ENSG00000157343	0.443686	0.115	0.206
ARMC2	ENSG00000118690	0.0226122	0.871	0.916
ARMC5	ENSG00000140691	0.092531	0.41	0.546
ARMC6	ENSG00000105676	0.19371	0.0569	0.118
ARMC7	ENSG00000125449	0.0192112	0.901	0.936
ARMC8	ENSG00000114098	0.295905	7.54e-08	7.39e-07
ARMC9	ENSG00000135931	0.239187	0.0676	0.135
ARMCX1	ENSG00000126947	-0.445837	2.6e-08	2.77e-07
ARMCX2	ENSG00000184867	0.29146	0.00454	0.014
ARMCX3	ENSG00000102401	0.305596	2.65e-06	1.86e-05
ARMCX4	ENSG00000196440	0.53582	2.23e-08	2.41e-07
ARMCX5	ENSG00000125962	-0.78629	7.59e-10	1.05e-08
ARMCX5-GPRASP2	ENSG00000286237	-0.306093	3.71e-05	0.000204
ARMCX6	ENSG00000198960	0.519193	1.06e-12	2.27e-11
ARMH1	ENSG00000198520	-0.332194	0.103	0.19
ARMH3	ENSG00000120029	-0.0503499	0.602	0.715
ARMH4	ENSG00000139971	-0.205682	0.0306	0.0702
ARMT1	ENSG00000146476	-0.0198372	0.791	0.861
ARNT	ENSG00000143437	-0.07833	0.18	0.294
ARNT2	ENSG00000172379	-0.341601	0.000539	0.00219
ARPC1A	ENSG00000241685	-0.037018	0.688	0.785
ARPC1B	ENSG00000130429	0.0347487	0.787	0.858
ARPC2	ENSG00000163466	0.012334	0.795	0.864
ARPC3	ENSG00000111229	-0.203531	0.00787	0.0223
ARPC4	ENSG00000241553	0.217777	0.00416	0.013
ARPC4-TTLL3	ENSG00000250151	0.198113	0.0268	0.0628
ARPC5	ENSG00000162704	0.112628	0.114	0.205
ARPC5L	ENSG00000136950	0.257603	0.000722	0.00283
ARPIN	ENSG00000242498	0.49005	0.000156	0.000734
ARPIN-AP3S2	ENSG00000250021	0.246471	1.55e-05	9.18e-05
ARPP19	ENSG00000128989	0.190052	0.000315	0.00136
ARPP21	ENSG00000172995	-1.0177	0.013	0.0343
ARRB1	ENSG00000137486	-0.4642	9.2e-06	5.73e-05
ARRB2	ENSG00000141480	0.56248	0.00265	0.0088
ARRDC1	ENSG00000197070	-0.173989	0.0263	0.0618
ARRDC2	ENSG00000105643	1.93348	0.000308	0.00133
ARRDC3	ENSG00000113369	-0.0368953	0.654	0.758
ARRDC4	ENSG00000140450	1.54739	2.58e-35	4.19e-33
ARRDC5	ENSG00000205784	-0.202857	0.427	0.562
ARSA	ENSG00000100299	-0.225473	0.00784	0.0222
ARSB	ENSG00000113273	-0.257015	2.99e-06	2.07e-05
ARSD	ENSG00000006756	-0.0166233	0.798	0.867
ARSG	ENSG00000141337	-0.199351	0.0124	0.0328
ARSJ	ENSG00000180801	1.21447	4.18e-05	0.000226
ARSK	ENSG00000164291	0.0253357	0.784	0.856
ARSL	ENSG00000157399	0.037547	0.898	0.935
ART3	ENSG00000156219	2.00202	4.36e-27	4.16e-25
ART5	ENSG00000167311	0.291448	0.188	0.305
ARV1	ENSG00000173409	-0.0934915	0.19	0.307
ARVCF	ENSG00000099889	1.11649	0.00212	0.00726
AS3MT	ENSG00000214435	0.336349	8.9e-05	0.000445
ASAH1	ENSG00000104763	-0.038686	0.552	0.675
ASAH2	ENSG00000188611	0.0242867	0.846	0.899
ASAH2B	ENSG00000204147	0.107698	0.309	0.443
ASAP1	ENSG00000153317	-0.0716348	0.412	0.548
ASAP2	ENSG00000151693	-0.382566	7.39e-08	7.26e-07
ASAP3	ENSG00000088280	-0.64711	5.03e-11	8.45e-10
ASB1	ENSG00000065802	0.231042	0.000167	0.00078
ASB10	ENSG00000146926	-0.580156	0.0821	0.158
ASB11	ENSG00000165192	-1.44478	3.95e-26	3.52e-24
ASB12	ENSG00000198881	0.702086	0.00377	0.0119
ASB13	ENSG00000196372	-0.0190334	0.891	0.93
ASB14	ENSG00000239388	-0.0586427	0.659	0.762
ASB15	ENSG00000146809	-2.21778	6.82e-12	1.3e-10
ASB16	ENSG00000161664	-0.597314	8.45e-08	8.2e-07
ASB2	ENSG00000100628	0.47808	0.0011	0.00412
ASB3	ENSG00000115239	-0.0293219	0.81	0.875
ASB3	ENSG00000115239	0.0137748	0.908	0.941
ASB5	ENSG00000164122	-1.30424	0.0126	0.0334
ASB6	ENSG00000148331	0.0110041	0.895	0.933
ASB7	ENSG00000183475	0.016729	0.85	0.901
ASB8	ENSG00000177981	-0.15377	0.0121	0.0321
ASCC1	ENSG00000138303	0.0218645	0.721	0.811
ASCC2	ENSG00000100325	0.658967	1.07e-23	8.08e-22
ASCC3	ENSG00000112249	0.0295016	0.635	0.743
ASDURF	ENSG00000286053	0.313685	0.00962	0.0264
ASF1A	ENSG00000111875	-0.511071	4.82e-10	6.93e-09
ASF1B	ENSG00000105011	0.25651	0.141	0.243
ASGR1	ENSG00000141505	-0.346839	0.326	0.461
ASH1L	ENSG00000116539	0.11085	0.0654	0.131
ASH2L	ENSG00000129691	0.151377	0.0268	0.0627
ASIC1	ENSG00000110881	0.117107	0.477	0.607
ASIC3	ENSG00000213199	-0.0895712	0.669	0.77
ASIC4	ENSG00000072182	0.671663	0.000139	0.000662
ASIP	ENSG00000101440	0.382466	0.229	0.354
ASL	ENSG00000126522	-0.372487	0.00119	0.00441
ASMT	ENSG00000196433	0.0538336	0.851	0.902
ASMTL	ENSG00000169093	0.128755	0.143	0.245
ASNS	ENSG00000070669	-2.00774	5.97e-06	3.87e-05
ASNSD1	ENSG00000138381	0.335181	1.05e-06	8.11e-06
ASPDH	ENSG00000204653	-0.0724317	0.866	0.913
ASPG	ENSG00000166183	-0.582692	1.55e-07	1.42e-06
ASPH	ENSG00000198363	0.210807	0.00744	0.0213
ASPHD1	ENSG00000174939	-0.185661	0.513	0.641
ASPHD2	ENSG00000128203	-0.118523	0.708	0.8
ASPM	ENSG00000066279	-1.20675	1.56e-14	4.26e-13
ASPN	ENSG00000106819	-0.109312	0.715	0.806
ASPSCR1	ENSG00000169696	-0.51121	1.7e-06	1.24e-05
ASRGL1	ENSG00000162174	-0.22853	0.203	0.324
ASS1	ENSG00000130707	-0.13627	0.416	0.552
ASTE1	ENSG00000034533	0.283143	0.0082	0.0231
ASTN1	ENSG00000152092	0.0096898	0.969	0.979
ASTN2	ENSG00000148219	-0.168733	0.406	0.542
ASXL1	ENSG00000171456	-0.0656608	0.262	0.393
ASXL2	ENSG00000143970	0.146111	0.00672	0.0195
ASXL3	ENSG00000141431	-0.390739	0.000355	0.00151
ATAD1	ENSG00000138138	0.36904	4.14e-05	0.000224
ATAD2	ENSG00000156802	0.35954	0.000235	0.00105
ATAD2B	ENSG00000119778	0.0353162	0.625	0.734
ATAD3A	ENSG00000197785	0.0941618	0.328	0.464
ATAD3B	ENSG00000160072	0.101254	0.208	0.33
ATAD3C	ENSG00000215915	-0.0543229	0.873	0.918
ATAD5	ENSG00000176208	0.323372	9.87e-05	0.000488
ATAT1	ENSG00000137343	0.219175	0.054	0.113
ATCAY	ENSG00000167654	-0.159232	0.456	0.589
ATE1	ENSG00000107669	0.0503737	0.501	0.63
ATF1	ENSG00000123268	0.225637	0.0144	0.0373
ATF2	ENSG00000115966	0.0858277	0.156	0.262
ATF3	ENSG00000162772	0.0711531	0.763	0.842
ATF4	ENSG00000128272	-0.226271	0.385	0.521
ATF5	ENSG00000169136	-0.738629	0.00018	0.000833
ATF6	ENSG00000118217	0.335835	3.6e-07	3.06e-06
ATF6B	ENSG00000213676	-0.0280258	0.729	0.817
ATF7	ENSG00000170653	-0.0454568	0.576	0.695
ATF7IP	ENSG00000171681	-0.395121	0.000259	0.00114
ATF7IP2	ENSG00000166669	-0.260734	0.000167	0.000779
ATF7-NPFF	ENSG00000267281	-0.0684859	0.615	0.726
ATG10	ENSG00000152348	0.0628134	0.482	0.612
ATG101	ENSG00000123395	-0.111933	0.298	0.432
ATG12	ENSG00000145782	0.140666	0.063	0.128
ATG13	ENSG00000175224	-0.338987	4.19e-05	0.000227
ATG14	ENSG00000126775	-0.320846	0.000227	0.00102
ATG16L1	ENSG00000085978	0.0723145	0.345	0.481
ATG16L2	ENSG00000168010	-0.0841212	0.311	0.446
ATG2A	ENSG00000110046	0.0854849	0.241	0.368
ATG2B	ENSG00000066739	0.322228	6.88e-07	5.5e-06
ATG3	ENSG00000144848	0.0063808	0.934	0.958
ATG4A	ENSG00000101844	-0.132425	0.115	0.207
ATG4B	ENSG00000168397	0.0255739	0.719	0.809
ATG4C	ENSG00000125703	0.162388	0.0899	0.17
ATG4D	ENSG00000130734	-0.0319669	0.675	0.774
ATG5	ENSG00000057663	0.053972	0.45	0.584
ATG7	ENSG00000197548	-0.10097	0.198	0.318
ATG9A	ENSG00000198925	0.242496	5.9e-05	0.000309
ATG9B	ENSG00000181652	2.90542	2.69e-12	5.51e-11
ATIC	ENSG00000138363	-0.0627281	0.399	0.535
ATL1	ENSG00000198513	0.08968	0.677	0.776
ATL2	ENSG00000119787	0.119261	0.122	0.216
ATL3	ENSG00000184743	0.623683	2.56e-12	5.26e-11
ATM	ENSG00000149311	-0.183883	0.0178	0.0446
ATMIN	ENSG00000166454	-0.0704634	0.291	0.424
ATN1	ENSG00000111676	0.0410084	0.586	0.703
ATOH8	ENSG00000168874	0.102845	0.366	0.502
ATOSA	ENSG00000047346	-0.32199	0.000347	0.00148
ATOSB	ENSG00000005238	-0.052763	0.473	0.605
ATOX1	ENSG00000177556	0.121138	0.395	0.532
ATP10D	ENSG00000145246	-0.226053	0.0193	0.0478
ATP11A	ENSG00000068650	0.103513	0.0329	0.0748
ATP11B	ENSG00000058063	0.51696	4.68e-18	1.93e-16
ATP11C	ENSG00000101974	-0.63592	3.7e-10	5.43e-09
ATP13A1	ENSG00000105726	-0.164778	0.105	0.193
ATP13A2	ENSG00000159363	0.378611	0.000219	0.000989
ATP13A3	ENSG00000133657	0.983757	2.1e-17	7.97e-16
ATP13A4	ENSG00000127249	-0.831169	0.00625	0.0183
ATP13A5	ENSG00000187527	-0.320326	0.156	0.263
ATP1A1	ENSG00000163399	-0.249222	0.000866	0.00331
ATP1A2	ENSG00000018625	0.518795	0.000217	0.000981
ATP1A3	ENSG00000105409	-1.25447	1.01e-06	7.86e-06
ATP1A4	ENSG00000132681	1.60148	0.00013	0.000624
ATP1B1	ENSG00000143153	0.30707	0.00177	0.00621
ATP1B2	ENSG00000129244	0.184862	0.0521	0.109
ATP1B3	ENSG00000069849	0.0187124	0.804	0.871
ATP1B4	ENSG00000101892	2.44596	2.51e-21	1.53e-19
ATP23	ENSG00000166896	-0.169247	0.428	0.563
ATP2A1	ENSG00000196296	0.127143	0.406	0.542
ATP2A2	ENSG00000174437	-0.310229	0.00467	0.0143
ATP2A3	ENSG00000074370	-0.302831	0.239	0.367
ATP2B1	ENSG00000070961	0.327501	1.21e-07	1.14e-06
ATP2B2	ENSG00000157087	-0.196576	0.281	0.413
ATP2B4	ENSG00000058668	0.624928	5.09e-06	3.34e-05
ATP2C1	ENSG00000017260	0.301859	1.47e-07	1.36e-06
ATP2C2	ENSG00000064270	0.404636	0.143	0.245
ATP5F1A	ENSG00000152234	-0.373487	8.32e-08	8.1e-07
ATP5F1B	ENSG00000110955	-0.256625	0.000651	0.00258
ATP5F1C	ENSG00000165629	-0.0508301	0.499	0.628
ATP5F1D	ENSG00000099624	-0.248475	0.00316	0.0102
ATP5F1E	ENSG00000124172	-0.332062	0.00252	0.00843
ATP5IF1	ENSG00000130770	-0.218848	0.000777	0.00301
ATP5MC1	ENSG00000159199	-0.499619	6.29e-05	0.000327
ATP5MC2	ENSG00000135390	-0.264507	8.65e-05	0.000435
ATP5MC3	ENSG00000154518	-0.0937183	0.27	0.401
ATP5ME	ENSG00000169020	-0.467315	0.000397	0.00167
ATP5MF	ENSG00000241468	-0.266186	0.00155	0.00554
ATP5MF-PTCD1	ENSG00000248919	-0.160019	0.0287	0.0666
ATP5MG	ENSG00000167283	-0.10498	0.219	0.342
ATP5MJ	ENSG00000156411	-0.266711	0.00368	0.0117
ATP5MK	ENSG00000173915	-0.145978	0.0778	0.151
ATP5PB	ENSG00000116459	-0.144923	0.0604	0.123
ATP5PD	ENSG00000167863	-0.349069	4.13e-05	0.000224
ATP5PF	ENSG00000154723	-0.210495	0.00936	0.0258
ATP5PO	ENSG00000241837	-0.246251	0.00234	0.00792
ATP6AP1	ENSG00000071553	-0.292105	0.00184	0.0064
ATP6AP2	ENSG00000182220	0.0617242	0.401	0.537
ATP6V0A1	ENSG00000033627	-0.314847	2.65e-07	2.33e-06
ATP6V0A2	ENSG00000185344	0.10136	0.19	0.307
ATP6V0B	ENSG00000117410	-0.0119467	0.878	0.921
ATP6V0C	ENSG00000185883	-0.195521	0.013	0.0342
ATP6V0D1	ENSG00000159720	-0.123794	0.0815	0.157
ATP6V0E1	ENSG00000113732	0.104788	0.221	0.344
ATP6V0E2	ENSG00000171130	-0.526832	3.35e-06	2.3e-05
ATP6V1A	ENSG00000114573	0.119882	0.0882	0.167
ATP6V1B2	ENSG00000147416	0.134765	0.0431	0.0936
ATP6V1C1	ENSG00000155097	0.285803	2.8e-07	2.44e-06
ATP6V1C2	ENSG00000143882	0.438265	1.19e-07	1.12e-06
ATP6V1D	ENSG00000100554	-0.132779	0.131	0.229
ATP6V1E1	ENSG00000131100	0.0378354	0.568	0.689
ATP6V1E2	ENSG00000250565	-0.223276	0.289	0.423
ATP6V1F	ENSG00000128524	-0.107376	0.148	0.252
ATP6V1G1	ENSG00000136888	0.0479745	0.576	0.695
ATP6V1G2	ENSG00000213760	-0.722387	1.81e-05	0.000106
ATP6V1H	ENSG00000047249	-0.34238	2.2e-07	1.96e-06
ATP7A	ENSG00000165240	0.164519	0.0373	0.083
ATP7B	ENSG00000123191	-0.111176	0.386	0.522
ATP8A1	ENSG00000124406	-0.693029	4.06e-08	4.2e-07
ATP8A2	ENSG00000132932	0.377588	0.00843	0.0236
ATP8B1	ENSG00000081923	0.0494172	0.754	0.835
ATP8B2	ENSG00000143515	0.0761184	0.3	0.433
ATP8B3	ENSG00000130270	-1.0812	0.00578	0.0172
ATP9A	ENSG00000054793	-0.0388889	0.712	0.804
ATP9B	ENSG00000166377	-0.131925	0.099	0.184
ATPAF1	ENSG00000123472	-0.325019	9.74e-08	9.33e-07
ATPAF2	ENSG00000171953	-0.186788	0.0198	0.0487
ATPSCKMT	ENSG00000150756	-0.39146	7.14e-06	4.56e-05
ATR	ENSG00000175054	-0.0563555	0.462	0.594
ATRAID	ENSG00000138085	0.294158	0.000255	0.00113
ATRIP	ENSG00000164053	0.123098	0.453	0.586
ATRN	ENSG00000088812	0.204975	7.1e-05	0.000364
ATRNL1	ENSG00000107518	-1.16906	0.000327	0.0014
ATRX	ENSG00000085224	-0.290144	4.88e-08	4.95e-07
ATXN1	ENSG00000124788	0.153448	0.0711	0.141
ATXN10	ENSG00000130638	-0.122857	0.0515	0.108
ATXN1L	ENSG00000224470	0.237086	0.00282	0.00927
ATXN2	ENSG00000204842	-0.0741119	0.239	0.365
ATXN2L	ENSG00000168488	-0.0698662	0.545	0.669
ATXN3	ENSG00000066427	-0.337735	0.000103	0.000508
ATXN7	ENSG00000163635	0.0900986	0.289	0.422
ATXN7L1	ENSG00000146776	-0.389932	0.000158	0.000743
ATXN7L2	ENSG00000162650	0.120325	0.285	0.418
ATXN7L3	ENSG00000087152	0.0414343	0.521	0.648
ATXN7L3B	ENSG00000253719	0.0781411	0.0996	0.185
AUH	ENSG00000148090	-0.150736	0.00864	0.0242
AUNIP	ENSG00000127423	0.249966	0.00791	0.0224
AUP1	ENSG00000115307	0.282253	0.000374	0.00158
AURKA	ENSG00000087586	-0.349017	0.000767	0.00297
AURKAIP1	ENSG00000175756	-0.305922	0.000601	0.0024
AURKB	ENSG00000178999	-1.35437	2.92e-11	5.11e-10
AURKC	ENSG00000105146	-0.032582	0.905	0.939
AUTS2	ENSG00000158321	-0.0638408	0.495	0.624
AVEN	ENSG00000169857	-0.132908	0.141	0.243
AVIL	ENSG00000135407	-0.384163	0.0004	0.00168
AVL9	ENSG00000105778	0.169607	0.00461	0.0141
AVPI1	ENSG00000119986	0.372215	0.0289	0.067
AXIN1	ENSG00000103126	0.129977	0.245	0.373
AXIN2	ENSG00000168646	0.0370844	0.722	0.812
AXL	ENSG00000167601	-0.320862	0.0295	0.068
AZI2	ENSG00000163512	0.189893	0.0195	0.0481
AZIN1	ENSG00000155096	0.857274	6.3e-44	2.2e-41
AZIN2	ENSG00000142920	-1.13272	5.79e-06	3.77e-05
B2M	ENSG00000166710	-0.176863	0.0232	0.0557
B3GALNT1	ENSG00000169255	-0.0247823	0.772	0.848
B3GALNT2	ENSG00000162885	-0.0392317	0.587	0.704
B3GALT1	ENSG00000172318	0.739078	0.000177	0.000819
B3GALT2	ENSG00000162630	-0.379339	7.98e-07	6.28e-06
B3GALT4	ENSG00000235863	-0.318713	0.163	0.273
B3GALT5	ENSG00000183778	0.297433	0.0832	0.16
B3GALT6	ENSG00000176022	-0.16885	0.152	0.257
B3GALT9	ENSG00000214654	-0.259685	0.105	0.193
B3GAT1	ENSG00000109956	0.627001	0.0235	0.0563
B3GAT2	ENSG00000112309	-0.202091	0.0459	0.0988
B3GAT3	ENSG00000149541	0.541918	1.43e-06	1.07e-05
B3GLCT	ENSG00000187676	-0.0398585	0.735	0.822
B3GNT2	ENSG00000170340	1.15035	1.97e-20	1.08e-18
B3GNT4	ENSG00000176383	0.120228	0.175	0.288
B3GNT5	ENSG00000176597	0.107583	0.591	0.707
B3GNT7	ENSG00000156966	-0.912899	3.07e-11	5.35e-10
B3GNT8	ENSG00000177191	-0.105389	0.459	0.591
B3GNT9	ENSG00000237172	-0.21388	0.132	0.231
B3GNTL1	ENSG00000175711	0.163161	0.217	0.34
B4GALNT1	ENSG00000135454	-1.34446	0.000766	0.00297
B4GALNT3	ENSG00000139044	-0.112089	0.432	0.567
B4GALT1	ENSG00000086062	0.465562	1.06e-09	1.45e-08
B4GALT2	ENSG00000117411	-0.260608	0.0074	0.0212
B4GALT3	ENSG00000158850	0.221398	0.00609	0.018
B4GALT4	ENSG00000121578	-0.0400955	0.692	0.787
B4GALT5	ENSG00000158470	-0.510448	1.36e-13	3.28e-12
B4GALT6	ENSG00000118276	0.22753	0.00819	0.0231
B4GALT7	ENSG00000027847	0.296212	0.0138	0.0359
B4GAT1	ENSG00000174684	0.416651	1.11e-06	8.52e-06
B9D1	ENSG00000108641	0.0080739	0.916	0.946
B9D2	ENSG00000123810	-0.630988	0.00117	0.00434
BAAT	ENSG00000136881	0.326456	0.27	0.401
BABAM1	ENSG00000105393	-0.16737	0.0187	0.0465
BABAM2	ENSG00000158019	-0.251942	0.00131	0.00479
BACC1	ENSG00000258315	-0.162684	0.252	0.381
BACE1	ENSG00000186318	0.257926	3.82e-06	2.6e-05
BACE2	ENSG00000182240	-0.170793	0.197	0.317
BACH1	ENSG00000156273	0.20489	0.00149	0.00534
BACH2	ENSG00000112182	-1.03294	1.14e-13	2.79e-12
BAD	ENSG00000002330	0.0223645	0.809	0.874
BAG1	ENSG00000107262	-0.171459	0.0838	0.161
BAG2	ENSG00000112208	0.123671	0.108	0.198
BAG3	ENSG00000151929	-0.0908975	0.225	0.349
BAG4	ENSG00000156735	0.0413038	0.623	0.733
BAG5	ENSG00000166170	0.461333	5.21e-09	6.31e-08
BAG6	ENSG00000204463	-0.242099	1.79e-05	0.000105
BAHCC1	ENSG00000266074	-0.476978	0.00268	0.00888
BAHD1	ENSG00000140320	-0.773066	1.07e-17	4.21e-16
BAIAP2	ENSG00000175866	-0.303356	0.0526	0.11
BAIAP2L1	ENSG00000006453	0.148919	0.38	0.516
BAIAP2L2	ENSG00000128298	-0.55308	0.00525	0.0159
BAIAP3	ENSG00000007516	0.260497	0.0857	0.164
BAK1	ENSG00000030110	0.278979	0.000382	0.00161
BAMBI	ENSG00000095739	0.230329	0.0292	0.0674
BANF1	ENSG00000175334	-0.3349	1.3e-05	7.82e-05
BANP	ENSG00000172530	0.191323	0.0675	0.135
BAP1	ENSG00000163930	0.0191508	0.748	0.83
BARD1	ENSG00000138376	0.282987	0.000747	0.00291
BARX2	ENSG00000043039	-0.808493	0.211	0.333
BASP1	ENSG00000176788	-0.75427	3.27e-26	2.96e-24
BAX	ENSG00000087088	-0.369863	0.000727	0.00284
BAZ1A	ENSG00000198604	0.213927	0.0157	0.0402
BAZ1B	ENSG00000009954	0.238128	0.000584	0.00235
BAZ2A	ENSG00000076108	-0.184808	0.00119	0.0044
BAZ2B	ENSG00000123636	-0.169203	0.0199	0.0489
BBC3	ENSG00000105327	-0.908154	8.32e-06	5.23e-05
BBIP1	ENSG00000214413	-0.263358	0.0217	0.0528
BBLN	ENSG00000171159	-0.172966	0.12	0.214
BBOF1	ENSG00000119636	-0.276059	0.00299	0.00976
BBOX1	ENSG00000129151	-0.204656	0.612	0.724
BBS1	ENSG00000174483	-0.169538	0.0256	0.0605
BBS10	ENSG00000179941	0.0118208	0.878	0.921
BBS12	ENSG00000181004	-0.0666842	0.604	0.717
BBS2	ENSG00000125124	0.177627	0.0439	0.0951
BBS4	ENSG00000140463	0.0599741	0.564	0.685
BBS5	ENSG00000163093	0.114777	0.268	0.399
BBS7	ENSG00000138686	0.207955	0.203	0.324
BBS9	ENSG00000122507	-0.259773	0.0173	0.0434
BBX	ENSG00000114439	0.442558	1.28e-09	1.72e-08
BCAM	ENSG00000187244	-0.36538	1.95e-07	1.76e-06
BCAN	ENSG00000132692	0.93665	0.00279	0.00918
BCAP29	ENSG00000075790	0.168736	0.107	0.196
BCAP31	ENSG00000185825	-0.322426	5.73e-06	3.73e-05
BCAR1	ENSG00000050820	0.481968	3.14e-13	7.22e-12
BCAR3	ENSG00000137936	-0.234497	0.00521	0.0158
BCAS2	ENSG00000116752	0.0872819	0.21	0.331
BCAS3	ENSG00000141376	-0.504292	1.36e-05	8.17e-05
BCAS4	ENSG00000124243	-0.306393	0.107	0.195
BCAT1	ENSG00000060982	-0.62421	0.00445	0.0137
BCAT2	ENSG00000105552	-0.123285	0.107	0.196
BCCIP	ENSG00000107949	0.142532	0.0242	0.0576
BCDIN3D	ENSG00000186666	-0.0286394	0.829	0.887
BCHE	ENSG00000114200	-0.768995	3.98e-05	0.000217
BCKDHA	ENSG00000248098	0.22063	0.00641	0.0187
BCKDHB	ENSG00000083123	-0.202583	0.00511	0.0155
BCKDK	ENSG00000103507	0.241037	0.00107	0.004
BCL10	ENSG00000142867	-0.0973107	0.377	0.513
BCL11A	ENSG00000119866	-0.181363	0.0905	0.171
BCL11B	ENSG00000127152	-0.795887	0.0273	0.0638
BCL2	ENSG00000171791	0.61862	0.0019	0.00658
BCL2L1	ENSG00000171552	-0.0426394	0.586	0.703
BCL2L11	ENSG00000153094	-0.611109	4.39e-10	6.36e-09
BCL2L12	ENSG00000126453	0.0655411	0.559	0.681
BCL2L13	ENSG00000099968	0.0586189	0.542	0.667
BCL2L15	ENSG00000188761	-0.0269198	0.952	0.969
BCL2L2	ENSG00000129473	0.289525	7.69e-06	4.88e-05
BCL2L2-PABPN1	ENSG00000258643	-0.238668	0.000429	0.00178
BCL3	ENSG00000069399	-0.0629871	0.772	0.848
BCL6	ENSG00000113916	-0.33622	0.00568	0.017
BCL7A	ENSG00000110987	-0.165293	0.0667	0.134
BCL7B	ENSG00000106635	0.344626	0.000148	0.000702
BCL7C	ENSG00000099385	0.0728615	0.435	0.569
BCL9	ENSG00000116128	-0.0654933	0.357	0.493
BCL9L	ENSG00000186174	0.18223	0.00569	0.017
BCLAF1	ENSG00000029363	0.588889	1.07e-21	6.73e-20
BCLAF3	ENSG00000173681	-0.33301	0.00292	0.00957
BCO2	ENSG00000197580	-0.234623	0.0613	0.125
BCOR	ENSG00000183337	0.13246	0.0478	0.102
BCORL1	ENSG00000085185	-0.80475	1.21e-16	4.22e-15
BCR	ENSG00000186716	-0.005997	0.932	0.956
BCS1L	ENSG00000074582	0.0197612	0.843	0.898
BDH1	ENSG00000161267	0.0615607	0.502	0.631
BDH2	ENSG00000164039	-0.278342	0.00836	0.0235
BDNF	ENSG00000176697	-0.14331	0.533	0.659
BDP1	ENSG00000145734	0.229672	0.000375	0.00158
BEAN1	ENSG00000166546	-0.0464872	0.786	0.857
BECN1	ENSG00000126581	0.0823932	0.213	0.335
BEND3	ENSG00000178409	0.884047	7.3e-22	4.64e-20
BEND5	ENSG00000162373	0.907629	0.00111	0.00412
BEND6	ENSG00000151917	-0.33012	0.45	0.584
BEND7	ENSG00000165626	-0.145443	0.166	0.276
BEST1	ENSG00000167995	-0.505378	1.35e-06	1.02e-05
BEST3	ENSG00000127325	-0.182309	0.259	0.389
BEST4	ENSG00000142959	-0.25473	0.648	0.753
BET1	ENSG00000105829	-0.112784	0.279	0.412
BET1L	ENSG00000177951	-0.246315	0.000926	0.00351
BEX1	ENSG00000133169	-0.516782	7.7e-06	4.88e-05
BEX2	ENSG00000133134	-1.20642	1.52e-18	6.66e-17
BEX3	ENSG00000166681	-0.242147	0.00117	0.00433
BEX4	ENSG00000102409	-0.4119	1.25e-05	7.58e-05
BFAR	ENSG00000103429	0.115157	0.0981	0.183
BFSP1	ENSG00000125864	-0.320761	0.175	0.287
BGLAP	ENSG00000242252	0.238626	0.497	0.626
BGN	ENSG00000182492	-0.697476	0.153	0.259
BHLHE40	ENSG00000134107	1.30191	0.0114	0.0306
BHLHE41	ENSG00000123095	0.709776	4.02e-05	0.000219
BICC1	ENSG00000122870	0.053772	0.68	0.778
BICD1	ENSG00000151746	0.0495145	0.516	0.643
BICD2	ENSG00000185963	-0.0164471	0.795	0.864
BICDL1	ENSG00000135127	-0.705541	0.00712	0.0205
BICRA	ENSG00000063169	-0.284086	0.0335	0.0759
BICRAL	ENSG00000112624	-0.278989	0.000863	0.0033
BID	ENSG00000015475	-0.526335	4.82e-05	0.000258
BIK	ENSG00000100290	-0.458321	0.0763	0.149
BIN1	ENSG00000136717	0.214729	0.0451	0.0973
BIN3	ENSG00000147439	0.196119	0.101	0.187
BIRC2	ENSG00000110330	0.10463	0.0729	0.144
BIRC3	ENSG00000023445	0.299516	0.447	0.581
BIRC5	ENSG00000089685	-0.917646	1.36e-09	1.81e-08
BIRC6	ENSG00000115760	0.152908	0.0148	0.0381
BIVM	ENSG00000134897	-0.20504	0.0179	0.0448
BIVM-ERCC5	ENSG00000270181	-0.274396	3.28e-05	0.000182
BLCAP	ENSG00000166619	0.0432818	0.569	0.69
BLM	ENSG00000197299	0.455224	0.00717	0.0206
BLMH	ENSG00000108578	-0.170201	0.0096	0.0264
BLNK	ENSG00000095585	-0.189117	0.587	0.704
BLOC1S1	ENSG00000135441	-0.686355	7.57e-08	7.41e-07
BLOC1S2	ENSG00000196072	-0.0120033	0.901	0.937
BLOC1S3	ENSG00000189114	0.0478579	0.749	0.831
BLOC1S4	ENSG00000186222	-0.191217	0.179	0.293
BLOC1S5	ENSG00000188428	0.0539512	0.645	0.751
BLOC1S6	ENSG00000104164	0.17513	0.0127	0.0336
BLTP1	ENSG00000138688	-0.486995	7.43e-14	1.87e-12
BLTP2	ENSG00000007202	-0.0729468	0.223	0.347
BLTP3A	ENSG00000065060	0.137184	0.184	0.299
BLTP3B	ENSG00000111647	0.121048	0.11	0.199
BLVRA	ENSG00000106605	-0.160373	0.132	0.231
BLVRB	ENSG00000090013	-0.656802	2.22e-05	0.000128
BLZF1	ENSG00000117475	-0.124683	0.0911	0.172
BMAL1	ENSG00000133794	-0.256998	0.0386	0.0854
BMAL2	ENSG00000029153	0.213792	0.0948	0.178
BMERB1	ENSG00000166780	-0.728293	7.33e-10	1.02e-08
BMF	ENSG00000104081	-0.477213	1.33e-06	1.01e-05
BMI1	ENSG00000168283	0.352724	4.24e-06	2.86e-05
BMP1	ENSG00000168487	-0.109676	0.323	0.458
BMP10	ENSG00000163217	0.488735	0.0941	0.177
BMP2	ENSG00000125845	-0.206097	0.454	0.587
BMP2K	ENSG00000138756	-0.0062727	0.93	0.955
BMP4	ENSG00000125378	-1.37004	2.78e-07	2.43e-06
BMP5	ENSG00000112175	0.275206	0.0447	0.0966
BMP6	ENSG00000153162	-0.14969	0.486	0.616
BMP7	ENSG00000101144	-0.120725	0.369	0.506
BMP8A	ENSG00000183682	-0.202858	0.201	0.321
BMP8B	ENSG00000116985	0.0860585	0.859	0.908
BMPER	ENSG00000164619	0.0925162	0.795	0.864
BMPR1A	ENSG00000107779	0.467182	1.5e-10	2.32e-09
BMPR1B	ENSG00000138696	-1.15587	0.0114	0.0307
BMPR2	ENSG00000204217	0.140037	0.0238	0.0568
BMS1	ENSG00000165733	0.20874	0.00127	0.00467
BNC2	ENSG00000173068	0.501228	0.0683	0.136
BNIP1	ENSG00000113734	0.101026	0.444	0.578
BNIP2	ENSG00000140299	0.158032	0.00435	0.0135
BNIP3	ENSG00000176171	1.47487	4.94e-05	0.000263
BNIP3L	ENSG00000104765	0.577038	0.0225	0.0543
BNIPL	ENSG00000163141	-0.510017	0.0896	0.17
BOC	ENSG00000144857	-0.778284	0.00167	0.0059
BOD1	ENSG00000145919	0.24263	0.00597	0.0177
BOD1L1	ENSG00000038219	-0.11268	0.0579	0.119
BOK	ENSG00000176720	0.628853	0.00202	0.00696
BOLA1	ENSG00000178096	-0.103018	0.424	0.559
BOLA2	ENSG00000183336	-0.0150935	0.897	0.934
BOLA2B	ENSG00000169627	-0.382747	0.0124	0.0329
BOLA3	ENSG00000163170	0.0986882	0.445	0.58
BOLL	ENSG00000152430	-0.579677	0.154	0.261
BOP1	ENSG00000261236	0.469076	7.93e-05	0.000402
BORA	ENSG00000136122	-0.366671	0.0198	0.0487
BORCS5	ENSG00000165714	-0.245423	0.0168	0.0424
BORCS6	ENSG00000196544	-0.59662	0.000724	0.00283
BORCS7	ENSG00000166275	0.272852	0.00238	0.00803
BORCS8	ENSG00000254901	-0.0703802	0.536	0.661
BPGM	ENSG00000172331	0.161266	0.117	0.209
BPHL	ENSG00000137274	-0.253616	0.0108	0.0293
BPNT1	ENSG00000162813	-0.0409263	0.596	0.711
BPNT2	ENSG00000104331	0.550456	5.23e-20	2.71e-18
BPTF	ENSG00000171634	-0.0277158	0.583	0.701
BRAF	ENSG00000157764	0.0821493	0.269	0.4
BRAP	ENSG00000089234	-0.0044736	0.954	0.97
BRAT1	ENSG00000106009	0.0846327	0.318	0.452
BRCA1	ENSG00000012048	0.596134	3.47e-09	4.36e-08
BRCA2	ENSG00000139618	0.709155	6.97e-06	4.47e-05
BRCC3	ENSG00000185515	0.31977	5.07e-05	0.000269
BRD1	ENSG00000100425	0.0673543	0.323	0.458
BRD10	ENSG00000183354	0.212089	0.00049	0.00201
BRD2	ENSG00000204256	-0.0299919	0.613	0.724
BRD3	ENSG00000169925	-0.184783	0.00512	0.0155
BRD3OS	ENSG00000235106	0.070069	0.433	0.568
BRD4	ENSG00000141867	0.324181	3.92e-10	5.72e-09
BRD7	ENSG00000166164	-0.002601	0.965	0.977
BRD8	ENSG00000112983	-0.195653	0.0624	0.127
BRD9	ENSG00000028310	0.202609	0.0105	0.0285
BRF1	ENSG00000185024	-0.062647	0.422	0.558
BRF2	ENSG00000104221	0.0082423	0.939	0.961
BRI3	ENSG00000164713	-0.191869	0.197	0.316
BRI3BP	ENSG00000184992	0.682091	1.17e-05	7.13e-05
BRICD5	ENSG00000182685	-0.156183	0.355	0.491
BRINP1	ENSG00000078725	-1.01941	3.07e-07	2.66e-06
BRINP3	ENSG00000162670	-1.06729	0.00535	0.0161
BRIP1	ENSG00000136492	0.741254	1.12e-09	1.53e-08
BRIX1	ENSG00000113460	0.40802	5.09e-06	3.35e-05
BRK1	ENSG00000254999	0.0038867	0.951	0.969
BRME1	ENSG00000132016	1.17153	3.44e-07	2.94e-06
BRMS1	ENSG00000174744	0.190744	0.0798	0.154
BRMS1L	ENSG00000100916	0.0612662	0.549	0.672
BROX	ENSG00000162819	-0.258289	0.00426	0.0132
BRPF1	ENSG00000156983	0.128232	0.138	0.238
BRPF3	ENSG00000096070	0.154352	0.0596	0.122
BRSK1	ENSG00000160469	0.624875	7.81e-06	4.95e-05
BRSK2	ENSG00000174672	-1.05934	8.07e-07	6.34e-06
BRWD1	ENSG00000185658	-0.27419	4.43e-05	0.000238
BRWD3	ENSG00000165288	-0.0746503	0.377	0.514
BSCL2	ENSG00000168000	0.182876	0.1	0.186
BSDC1	ENSG00000160058	-0.116661	0.27	0.402
BSG	ENSG00000172270	-0.0799244	0.366	0.502
BSN	ENSG00000164061	0.555264	4.69e-06	3.11e-05
BST2	ENSG00000130303	-0.324534	0.396	0.532
BTAF1	ENSG00000095564	0.149965	0.0195	0.048
BTBD1	ENSG00000064726	-0.0496103	0.418	0.554
BTBD10	ENSG00000148925	0.0786261	0.325	0.46
BTBD16	ENSG00000138152	-0.626611	0.101	0.187
BTBD18	ENSG00000233436	0.224446	0.174	0.286
BTBD2	ENSG00000133243	-0.083544	0.234	0.36
BTBD3	ENSG00000132640	-0.104839	0.078	0.152
BTBD6	ENSG00000184887	-0.0935301	0.249	0.377
BTBD7	ENSG00000011114	0.195028	0.00153	0.00546
BTBD8	ENSG00000189195	-0.953673	0.00121	0.00446
BTBD9	ENSG00000183826	0.206037	0.00395	0.0124
BTD	ENSG00000169814	-0.382596	0.000409	0.00171
BTF3	ENSG00000145741	-0.103179	0.0698	0.139
BTF3L4	ENSG00000134717	-0.108851	0.0986	0.183
BTG1	ENSG00000133639	-0.243088	0.00667	0.0194
BTG2	ENSG00000159388	-0.394853	3.14e-08	3.3e-07
BTG3	ENSG00000154640	0.351258	0.00436	0.0135
BTK	ENSG00000010671	-0.308388	0.48	0.611
BTN2A1	ENSG00000112763	0.429732	1.13e-07	1.07e-06
BTN2A2	ENSG00000124508	-0.232625	0.201	0.321
BTN3A1	ENSG00000026950	-0.963527	0.00143	0.00515
BTN3A2	ENSG00000186470	-0.401655	0.179	0.292
BTRC	ENSG00000166167	0.221422	0.00282	0.00928
BUB1	ENSG00000169679	-0.551186	7.03e-08	6.93e-07
BUB1B	ENSG00000156970	-0.323719	0.0062	0.0182
BUB3	ENSG00000154473	-0.377592	1.69e-09	2.22e-08
BUD13	ENSG00000137656	0.250706	0.011	0.0296
BUD23	ENSG00000071462	-0.0501376	0.567	0.688
BUD31	ENSG00000106245	0.0880689	0.288	0.421
BYSL	ENSG00000112578	0.328482	0.00452	0.0139
BZW1	ENSG00000082153	0.29765	0.000872	0.00333
BZW2	ENSG00000136261	0.244121	0.00294	0.00963
C10orf143	ENSG00000237489	0.0402451	0.812	0.876
C10orf67	ENSG00000179133	0.233011	0.476	0.607
C10orf71	ENSG00000177354	-0.191953	0.0292	0.0675
C10orf88	ENSG00000119965	-0.004912	0.953	0.97
C10orf95	ENSG00000120055	-0.820121	0.00236	0.00798
C11orf21	ENSG00000110665	0.512648	0.215	0.338
C11orf24	ENSG00000171067	0.889745	1.95e-13	4.6e-12
C11orf42	ENSG00000180878	0.881921	1.37e-05	8.26e-05
C11orf52	ENSG00000149300	-0.391873	0.251	0.379
C11orf54	ENSG00000182919	-0.25602	0.000926	0.00351
C11orf58	ENSG00000110696	0.159316	0.00211	0.00723
C11orf65	ENSG00000166323	-0.172722	0.263	0.393
C11orf68	ENSG00000175573	0.0431473	0.612	0.724
C11orf71	ENSG00000180425	-0.848648	5.15e-13	1.16e-11
C11orf87	ENSG00000185742	-4.58531	6.59e-33	9.02e-31
C11orf91	ENSG00000205177	0.702764	0.0251	0.0595
C11orf98	ENSG00000278615	0.0064338	0.962	0.975
C12orf43	ENSG00000157895	0.18501	0.104	0.192
C12orf56	ENSG00000185306	-0.481771	0.146	0.25
C12orf57	ENSG00000111678	-0.685115	1.96e-15	5.96e-14
C12orf60	ENSG00000182993	-0.314926	0.0712	0.141
C12orf75	ENSG00000235162	0.464885	0.000104	0.000508
C12orf76	ENSG00000174456	-0.325402	0.0461	0.099
C14orf119	ENSG00000179933	-0.139775	0.0647	0.13
C14orf132	ENSG00000227051	1.13313	9.03e-15	2.52e-13
C14orf180	ENSG00000184601	-0.785558	2.87e-07	2.5e-06
C14orf39	ENSG00000179008	0.147746	0.71	0.802
C14orf93	ENSG00000100802	0.165707	0.0952	0.178
C15orf39	ENSG00000167173	0.17204	0.0423	0.0922
C15orf40	ENSG00000169609	0.153348	0.0155	0.0397
C15orf61	ENSG00000189227	-0.817862	1.6e-05	9.47e-05
C15orf62	ENSG00000188277	0.596747	0.00024	0.00107
C16orf46	ENSG00000166455	0.0936384	0.556	0.679
C16orf74	ENSG00000154102	-0.718378	0.0272	0.0636
C16orf86	ENSG00000159761	-0.610706	0.00167	0.0059
C16orf87	ENSG00000155330	0.337765	0.000147	0.000695
C16orf89	ENSG00000153446	-0.426947	0.247	0.375
C16orf95	ENSG00000260456	0.0064967	0.973	0.982
C16orf96	ENSG00000205832	0.398526	0.012	0.0319
C17orf100	ENSG00000256806	-0.448373	0.0401	0.0882
C17orf107	ENSG00000205710	0.518287	0.239	0.366
C17orf113	ENSG00000267221	0.0566285	0.811	0.876
C17orf58	ENSG00000186665	-0.114099	0.522	0.649
C17orf67	ENSG00000214226	-0.692088	0.235	0.361
C17orf75	ENSG00000108666	0.15148	0.0195	0.0481
C17orf78	ENSG00000278505	0.198528	0.527	0.653
C18orf21	ENSG00000141428	0.08296	0.421	0.556
C18orf32	ENSG00000177576	-0.0575414	0.513	0.641
C18orf54	ENSG00000166845	-0.0942364	0.434	0.569
C19orf12	ENSG00000131943	0.0571137	0.38	0.516
C19orf18	ENSG00000177025	-0.720727	1.66e-05	9.82e-05
C19orf25	ENSG00000119559	-0.120943	0.199	0.319
C19orf44	ENSG00000105072	-0.0099972	0.92	0.948
C19orf47	ENSG00000160392	-0.0611276	0.534	0.659
C19orf53	ENSG00000104979	-0.0198576	0.792	0.862
C19orf67	ENSG00000188032	0.995144	0.111	0.201
C19orf73	ENSG00000221916	0.415335	0.36	0.496
C19orf81	ENSG00000235034	-0.675688	0.0168	0.0425
C1D	ENSG00000197223	-0.0009034	0.992	0.995
C1GALT1	ENSG00000106392	0.448914	5.09e-05	0.00027
C1GALT1C1	ENSG00000171155	-0.0034856	0.971	0.981
C1orf105	ENSG00000180999	-0.492268	3.6e-07	3.06e-06
C1orf115	ENSG00000162817	-1.87016	8.65e-10	1.19e-08
C1orf122	ENSG00000197982	-0.671206	5.53e-07	4.53e-06
C1orf159	ENSG00000131591	0.378288	0.00312	0.0101
C1orf162	ENSG00000143110	0.328031	0.00117	0.00433
C1orf167	ENSG00000215910	-0.0957849	0.251	0.379
C1orf174	ENSG00000198912	0.131724	0.318	0.452
C1orf198	ENSG00000119280	0.0699372	0.382	0.519
C1orf21	ENSG00000116667	0.0675322	0.418	0.554
C1orf216	ENSG00000142686	-0.359455	0.00271	0.00896
C1orf226	ENSG00000239887	-0.917798	4.25e-14	1.1e-12
C1orf35	ENSG00000143793	-0.664416	4.03e-06	2.73e-05
C1orf43	ENSG00000143612	-0.0148639	0.864	0.912
C1orf50	ENSG00000164008	-0.0245375	0.749	0.831
C1orf52	ENSG00000162642	-0.0511288	0.588	0.704
C1orf53	ENSG00000203724	0.201213	0.5	0.629
C1orf54	ENSG00000118292	-0.181745	0.311	0.445
C1orf56	ENSG00000143443	0.0465798	0.756	0.837
C1orf74	ENSG00000162757	-0.142956	0.362	0.498
C1QBP	ENSG00000108561	0.0091161	0.911	0.943
C1QL1	ENSG00000131094	-1.26423	4.59e-08	4.7e-07
C1QL3	ENSG00000165985	0.0104875	0.981	0.987
C1QTNF1	ENSG00000173918	0.461381	0.00157	0.0056
C1QTNF12	ENSG00000184163	-0.283851	0.357	0.493
C1QTNF2	ENSG00000145861	1.90277	0.000664	0.00263
C1QTNF3	ENSG00000082196	-0.630719	4.29e-05	0.000231
C1QTNF4	ENSG00000172247	-0.114294	0.614	0.725
C1QTNF6	ENSG00000133466	-0.430171	0.00704	0.0203
C1QTNF9B	ENSG00000205863	0.560543	0.12	0.214
C1R	ENSG00000159403	-1.01193	7.25e-05	0.000371
C1RL	ENSG00000139178	-0.139583	0.498	0.627
C1S	ENSG00000182326	-1.34551	8.08e-26	7.03e-24
C2	ENSG00000166278	0.869323	3.96e-07	3.33e-06
C20orf203	ENSG00000198547	0.53829	0.347	0.484
C20orf204	ENSG00000196421	-0.52688	0.0928	0.174
C20orf96	ENSG00000196476	-0.115221	0.355	0.492
C21orf140	ENSG00000222018	-0.41927	0.174	0.286
C21orf58	ENSG00000160298	-0.274486	0.0257	0.0607
C21orf91	ENSG00000154642	0.638387	1.31e-09	1.76e-08
C22orf15	ENSG00000169314	-0.047438	0.747	0.83
C22orf23	ENSG00000128346	0.259208	0.0135	0.0354
C22orf39	ENSG00000242259	-0.302482	5.08e-05	0.00027
C2CD2	ENSG00000157617	-0.256082	0.0068	0.0197
C2CD2L	ENSG00000172375	-0.124089	0.268	0.399
C2CD3	ENSG00000168014	0.390906	2.02e-10	3.07e-09
C2CD4C	ENSG00000183186	0.465281	0.374	0.511
C2CD5	ENSG00000111731	-0.0976437	0.193	0.311
C2CD6	ENSG00000155754	0.14404	0.63	0.738
C2orf15	ENSG00000273045	0.165095	0.399	0.535
C2orf42	ENSG00000115998	-0.184771	0.136	0.235
C2orf49	ENSG00000135974	0.0446096	0.514	0.642
C2orf66	ENSG00000187944	-0.580687	0.272	0.404
C2orf68	ENSG00000168887	-0.0208854	0.816	0.879
C2orf69	ENSG00000178074	0.0903866	0.329	0.465
C2orf72	ENSG00000204128	1.7538	0.000624	0.00248
C2orf74	ENSG00000237651	-0.52158	2.16e-07	1.92e-06
C2orf76	ENSG00000186132	0.149851	0.241	0.368
C2orf81	ENSG00000284308	-0.513926	0.0969	0.181
C2orf88	ENSG00000187699	-0.018182	0.916	0.946
C2orf92	ENSG00000228486	0.683098	5.22e-06	3.43e-05
C3orf18	ENSG00000088543	0.0740256	0.497	0.626
C3orf20	ENSG00000131379	0.0817131	0.583	0.701
C3orf33	ENSG00000174928	-0.120341	0.277	0.409
C3orf38	ENSG00000179021	0.108964	0.17	0.282
C3orf49	ENSG00000163632	0.487027	0.255	0.385
C3orf52	ENSG00000114529	-0.571357	1.24e-06	9.46e-06
C3orf62	ENSG00000188315	-0.0567949	0.495	0.625
C3orf70	ENSG00000187068	0.0479493	0.801	0.869
C4A	ENSG00000244731	-0.570853	9.33e-06	5.8e-05
C4B	ENSG00000224389	-0.674534	1.43e-06	1.07e-05
C4orf33	ENSG00000151470	0.0770649	0.515	0.643
C4orf46	ENSG00000205208	0.113378	0.249	0.377
C4orf51	ENSG00000237136	0.261283	0.00203	0.007
C5	ENSG00000106804	0.29829	0.0907	0.171
C5AR1	ENSG00000197405	1.69334	1.44e-06	1.08e-05
C5orf15	ENSG00000113583	0.243393	2.04e-06	1.46e-05
C5orf22	ENSG00000082213	0.441456	5.66e-12	1.09e-10
C5orf24	ENSG00000181904	0.215566	0.00103	0.00387
C5orf34	ENSG00000172244	-0.0441321	0.803	0.87
C5orf46	ENSG00000178776	2.63833	2.8e-14	7.42e-13
C5orf47	ENSG00000185056	-0.128771	0.674	0.773
C5orf63	ENSG00000164241	-0.0222219	0.88	0.923
C6orf120	ENSG00000185127	0.0774306	0.254	0.383
C6orf132	ENSG00000188112	0.231077	0.551	0.674
C6orf136	ENSG00000204564	0.0706688	0.503	0.632
C6orf163	ENSG00000203872	0.329366	0.00127	0.00465
C6orf47	ENSG00000204439	0.24971	0.00156	0.00556
C6orf52	ENSG00000137434	-0.400412	0.2	0.319
C6orf62	ENSG00000112308	-0.058952	0.415	0.551
C6orf89	ENSG00000198663	0.209549	6.53e-05	0.000338
C7	ENSG00000112936	-1.72736	7.74e-56	4.72e-53
C7orf25	ENSG00000136197	0.0971368	0.313	0.448
C8G	ENSG00000176919	1.11213	0.00588	0.0174
C8orf33	ENSG00000182307	0.142771	0.0378	0.0838
C8orf44-SGK3	ENSG00000288602	0.0497888	0.72	0.81
C8orf48	ENSG00000164743	-0.535365	0.0653	0.131
C8orf58	ENSG00000241852	1.59557	4.21e-10	6.12e-09
C8orf76	ENSG00000189376	-0.265629	0.0184	0.0459
C8orf82	ENSG00000213563	-0.851768	5.45e-14	1.39e-12
C8orf88	ENSG00000253250	0.190306	0.379	0.515
C9orf152	ENSG00000188959	0.22147	0.637	0.744
C9orf153	ENSG00000187753	0.729273	0.0959	0.179
C9orf40	ENSG00000135045	-0.249504	0.0842	0.161
C9orf43	ENSG00000157653	0.345646	0.301	0.435
C9orf72	ENSG00000147894	0.0654034	0.494	0.623
C9orf78	ENSG00000136819	-0.0760494	0.308	0.442
C9orf85	ENSG00000155621	0.0190257	0.841	0.896
CA11	ENSG00000063180	-0.0123577	0.906	0.939
CA13	ENSG00000185015	-0.34532	0.00271	0.00897
CA14	ENSG00000118298	-0.370001	4.1e-05	0.000223
CA2	ENSG00000104267	0.609287	0.000988	0.00372
CA3	ENSG00000164879	0.422128	0.143	0.246
CA4	ENSG00000167434	-0.119218	0.285	0.418
CA5B	ENSG00000169239	0.468667	7.97e-05	0.000404
CA8	ENSG00000178538	-0.0942383	0.705	0.798
CA9	ENSG00000107159	1.73159	7.57e-06	4.81e-05
CAAP1	ENSG00000120159	0.162464	0.112	0.202
CAB39	ENSG00000135932	0.258643	3.05e-05	0.00017
CAB39L	ENSG00000102547	-0.299566	0.00993	0.0272
CABIN1	ENSG00000099991	0.202824	0.0226	0.0545
CABLES1	ENSG00000134508	-1.13459	7.62e-15	2.15e-13
CABLES2	ENSG00000149679	0.11194	0.206	0.327
CABP5	ENSG00000105507	0.346117	0.36	0.497
CABP7	ENSG00000100314	-0.0704354	0.716	0.807
CABYR	ENSG00000154040	-0.601887	0.00421	0.0131
CACFD1	ENSG00000160325	0.0309578	0.66	0.763
CACHD1	ENSG00000158966	0.223694	0.0136	0.0356
CACNA1B	ENSG00000148408	0.165913	0.306	0.44
CACNA1C	ENSG00000151067	0.126009	0.135	0.235
CACNA1D	ENSG00000157388	0.623297	1.37e-06	1.03e-05
CACNA1F	ENSG00000102001	0.786225	0.112	0.203
CACNA1G	ENSG00000006283	-0.997332	4.69e-16	1.52e-14
CACNA1H	ENSG00000196557	-0.280512	0.000243	0.00108
CACNA1S	ENSG00000081248	-1.43015	0.00014	0.000666
CACNA2D1	ENSG00000153956	-0.0479155	0.703	0.797
CACNA2D2	ENSG00000007402	-1.11712	2.31e-19	1.12e-17
CACNA2D3	ENSG00000157445	1.08193	1.07e-10	1.69e-09
CACNB1	ENSG00000067191	-0.447358	0.00752	0.0215
CACNB2	ENSG00000165995	-0.0187657	0.801	0.869
CACNB3	ENSG00000167535	-0.187405	0.412	0.547
CACNB4	ENSG00000182389	-0.211147	0.548	0.672
CACNG6	ENSG00000130433	-0.616456	0.00516	0.0156
CACNG8	ENSG00000142408	-0.609898	0.032	0.0729
CACTIN	ENSG00000105298	-0.0529441	0.62	0.73
CACUL1	ENSG00000151893	0.0367253	0.605	0.718
CACYBP	ENSG00000116161	-0.0580987	0.455	0.588
CAD	ENSG00000084774	0.230507	0.000531	0.00216
CADM1	ENSG00000182985	0.175412	0.062	0.126
CADM4	ENSG00000105767	0.103856	0.19	0.308
CADPS	ENSG00000163618	-0.837831	6.1e-11	1.01e-09
CADPS2	ENSG00000081803	-0.688279	7.61e-25	6.24e-23
CALB1	ENSG00000104327	-0.732069	0.00838	0.0235
CALB2	ENSG00000172137	1.85046	6.79e-05	0.00035
CALCOCO1	ENSG00000012822	-0.251548	0.000269	0.00118
CALCOCO2	ENSG00000136436	-0.597907	1.45e-07	1.34e-06
CALCRL	ENSG00000064989	-1.01923	0.0162	0.0411
CALD1	ENSG00000122786	0.768321	2.57e-06	1.81e-05
CALHM2	ENSG00000138172	-0.0119274	0.963	0.976
CALHM6	ENSG00000188820	-0.170908	0.747	0.83
CALM1	ENSG00000198668	0.022788	0.819	0.88
CALM2	ENSG00000143933	-0.0894828	0.191	0.308
CALM3	ENSG00000160014	0.0328848	0.672	0.772
CALML4	ENSG00000129007	0.162618	0.146	0.249
CALR	ENSG00000179218	0.497617	3.08e-06	2.13e-05
CALU	ENSG00000128595	0.106114	0.127	0.223
CAMK1	ENSG00000134072	0.100131	0.411	0.547
CAMK1D	ENSG00000183049	-0.241695	0.0692	0.138
CAMK2A	ENSG00000070808	-0.297886	0.00161	0.00573
CAMK2B	ENSG00000058404	0.210171	0.0515	0.108
CAMK2D	ENSG00000145349	-0.0389438	0.743	0.827
CAMK2G	ENSG00000148660	-0.503614	3.43e-12	6.85e-11
CAMK2N1	ENSG00000162545	-0.28087	0.61	0.722
CAMK4	ENSG00000152495	-0.848873	1.99e-11	3.57e-10
CAMKK1	ENSG00000004660	0.118107	0.406	0.543
CAMKK2	ENSG00000110931	-0.117614	0.304	0.438
CAMKMT	ENSG00000143919	-0.108077	0.345	0.482
CAMLG	ENSG00000164615	0.144405	0.112	0.202
CAMSAP1	ENSG00000130559	0.0815426	0.216	0.339
CAMSAP2	ENSG00000118200	0.268663	0.00134	0.00487
CAMSAP3	ENSG00000076826	-0.556011	0.08	0.155
CAMTA1	ENSG00000171735	-0.48819	1.43e-13	3.45e-12
CAMTA2	ENSG00000108509	0.023305	0.861	0.909
CAND1	ENSG00000111530	0.270774	4.28e-05	0.000231
CAND2	ENSG00000144712	-0.0090564	0.893	0.932
CANT1	ENSG00000171302	0.148246	0.0447	0.0966
CANX	ENSG00000127022	0.0447095	0.605	0.718
CAP1	ENSG00000131236	-0.0995238	0.146	0.25
CAP2	ENSG00000112186	0.188164	0.079	0.153
CAPG	ENSG00000042493	-0.189835	0.352	0.488
CAPN1	ENSG00000014216	-0.314276	3.07e-07	2.66e-06
CAPN10	ENSG00000142330	-0.144911	0.0989	0.184
CAPN12	ENSG00000182472	0.982063	6.75e-06	4.33e-05
CAPN14	ENSG00000214711	0.23076	0.238	0.364
CAPN15	ENSG00000103326	0.364728	0.00015	0.000711
CAPN2	ENSG00000162909	-0.411215	1.97e-06	1.42e-05
CAPN3	ENSG00000092529	-0.626369	9.49e-09	1.09e-07
CAPN5	ENSG00000149260	0.889915	4.9e-06	3.24e-05
CAPN6	ENSG00000077274	-1.02958	0.0296	0.0683
CAPN7	ENSG00000131375	-0.10726	0.126	0.222
CAPN9	ENSG00000135773	-0.82666	0.0207	0.0506
CAPNS1	ENSG00000126247	-0.521583	1.9e-18	8.19e-17
CAPRIN1	ENSG00000135387	-0.174698	0.000698	0.00274
CAPRIN2	ENSG00000110888	-0.0440696	0.577	0.696
CAPS	ENSG00000105519	-0.475279	0.0146	0.0375
CAPS2	ENSG00000180881	-0.151148	0.189	0.306
CAPZA1	ENSG00000116489	0.0013438	0.981	0.988
CAPZA2	ENSG00000198898	0.435588	2.2e-08	2.37e-07
CAPZB	ENSG00000077549	-0.0739504	0.263	0.393
CARD14	ENSG00000141527	-0.11095	0.524	0.651
CARD19	ENSG00000165233	-0.0048957	0.967	0.978
CARD8	ENSG00000105483	-0.466411	7.45e-13	1.64e-11
CARD9	ENSG00000187796	1.06211	0.000316	0.00136
CARF	ENSG00000138380	-0.435174	1.41e-05	8.44e-05
CARHSP1	ENSG00000153048	-0.1037	0.296	0.43
CARM1	ENSG00000142453	-0.0643459	0.343	0.48
CARMIL1	ENSG00000079691	-0.576267	1.29e-09	1.72e-08
CARMIL2	ENSG00000159753	-0.914577	0.1	0.185
CARNMT1	ENSG00000156017	0.0677699	0.611	0.723
CARNS1	ENSG00000172508	0.103376	0.531	0.657
CARS1	ENSG00000110619	-0.50266	0.0135	0.0352
CARS2	ENSG00000134905	0.0642073	0.426	0.561
CASC3	ENSG00000108349	0.100501	0.0765	0.149
CASD1	ENSG00000127995	0.367861	2.45e-06	1.73e-05
CASK	ENSG00000147044	-0.177111	0.00412	0.0129
CASKIN1	ENSG00000167971	-0.0032971	0.978	0.986
CASKIN2	ENSG00000177303	0.022521	0.82	0.881
CASP1	ENSG00000137752	0.229796	0.571	0.691
CASP10	ENSG00000003400	-1.3631	0.00399	0.0125
CASP2	ENSG00000106144	0.257829	0.00343	0.011
CASP3	ENSG00000164305	0.61795	3.24e-13	7.45e-12
CASP4	ENSG00000196954	0.431619	0.3	0.434
CASP6	ENSG00000138794	-0.179712	0.2	0.319
CASP7	ENSG00000165806	-0.539755	2.93e-06	2.04e-05
CASP8	ENSG00000064012	-0.512669	0.0201	0.0492
CASP8AP2	ENSG00000118412	0.423513	1.21e-06	9.24e-06
CASP9	ENSG00000132906	-0.0029325	0.977	0.985
CASQ1	ENSG00000143318	1.22646	8.99e-19	4.07e-17
CASQ2	ENSG00000118729	1.86873	4.71e-82	6.35e-79
CAST	ENSG00000153113	0.0365146	0.493	0.623
CASTOR1	ENSG00000239282	-0.284272	0.221	0.345
CASTOR2	ENSG00000274070	-0.149892	0.0975	0.182
CASZ1	ENSG00000130940	0.0121248	0.888	0.928
CAT	ENSG00000121691	-0.36048	0.000366	0.00155
CATSPER2	ENSG00000166762	-0.051768	0.711	0.803
CATSPER3	ENSG00000152705	-0.0022759	0.991	0.994
CATSPERE	ENSG00000179397	-0.591575	0.139	0.239
CATSPERG	ENSG00000099338	-0.737739	0.000101	0.000498
CAV1	ENSG00000105974	0.9794	1.89e-09	2.46e-08
CAV2	ENSG00000105971	0.411289	1.86e-05	0.000109
CAV3	ENSG00000182533	NA	NA	NA
CAVIN1	ENSG00000177469	0.899915	7.07e-10	9.9e-09
CAVIN2	ENSG00000168497	-1.43716	0.0081	0.0229
CAVIN3	ENSG00000170955	-0.256962	0.124	0.219
CAVIN4	ENSG00000170681	1.00757	2.56e-05	0.000145
CBARP	ENSG00000099625	0.240693	0.206	0.327
CBFA2T2	ENSG00000078699	-0.0053143	0.949	0.967
CBFA2T3	ENSG00000129993	-0.763902	0.126	0.222
CBFB	ENSG00000067955	0.0455303	0.453	0.587
CBL	ENSG00000110395	-0.0491364	0.409	0.545
CBLB	ENSG00000114423	-0.0327922	0.657	0.761
CBLL1	ENSG00000105879	0.0059153	0.943	0.963
CBLN3	ENSG00000139899	-0.479723	0.0795	0.154
CBR1	ENSG00000159228	-0.785552	9.35e-09	1.08e-07
CBR4	ENSG00000145439	0.0173621	0.835	0.892
CBS	ENSG00000160200	-1.69819	1.53e-30	1.82e-28
CBX1	ENSG00000108468	0.0986107	0.241	0.369
CBX2	ENSG00000173894	-0.324546	0.0557	0.115
CBX3	ENSG00000122565	-0.0286741	0.619	0.729
CBX4	ENSG00000141582	0.0405714	0.699	0.793
CBX5	ENSG00000094916	0.292664	8.88e-06	5.55e-05
CBX6	ENSG00000183741	0.082653	0.428	0.563
CBX7	ENSG00000100307	-0.233882	0.0144	0.0372
CBX8	ENSG00000141570	0.230362	0.0545	0.113
CBY1	ENSG00000100211	0.226508	0.00444	0.0137
CBY3	ENSG00000204659	-0.304749	0.245	0.373
CC2D1A	ENSG00000132024	0.0742132	0.323	0.459
CC2D1B	ENSG00000154222	0.297093	0.000147	0.000695
CC2D2A	ENSG00000048342	-0.350616	0.00473	0.0145
CC2D2B	ENSG00000188649	0.141491	0.614	0.725
CCAR1	ENSG00000060339	-0.440039	7.48e-06	4.77e-05
CCAR2	ENSG00000158941	0.2428	7.44e-05	0.00038
CCBE1	ENSG00000183287	-1.90786	0.000278	0.00122
CCDC102A	ENSG00000135736	-0.328624	0.0335	0.0759
CCDC102B	ENSG00000150636	-0.0585052	0.781	0.854
CCDC106	ENSG00000173581	0.0634253	0.504	0.633
CCDC107	ENSG00000159884	0.432349	0.00763	0.0217
CCDC112	ENSG00000164221	-0.28615	0.0128	0.0338
CCDC117	ENSG00000159873	0.357733	1.26e-05	7.61e-05
CCDC12	ENSG00000160799	0.236814	0.0287	0.0666
CCDC120	ENSG00000147144	-0.288659	0.0802	0.155
CCDC121	ENSG00000176714	0.0636816	0.607	0.719
CCDC122	ENSG00000151773	-0.0313949	0.751	0.833
CCDC124	ENSG00000007080	-0.14038	0.216	0.339
CCDC125	ENSG00000183323	-0.416208	7.77e-05	0.000395
CCDC126	ENSG00000169193	0.180314	0.111	0.202
CCDC127	ENSG00000164366	0.0810247	0.3	0.433
CCDC13	ENSG00000244607	0.436295	0.071	0.141
CCDC134	ENSG00000100147	-0.313337	3.27e-06	2.25e-05
CCDC136	ENSG00000128596	0.122192	0.269	0.4
CCDC137	ENSG00000185298	0.449485	6.02e-07	4.89e-06
CCDC138	ENSG00000163006	0.503504	0.000123	0.000593
CCDC14	ENSG00000175455	0.0761142	0.259	0.389
CCDC141	ENSG00000163492	-0.694839	5.3e-10	7.55e-09
CCDC142	ENSG00000135637	-0.0203387	0.857	0.907
CCDC146	ENSG00000135205	-0.286607	0.0963	0.18
CCDC148	ENSG00000153237	-0.0502513	0.891	0.93
CCDC149	ENSG00000181982	0.204722	0.0264	0.062
CCDC15	ENSG00000149548	0.370522	0.214	0.336
CCDC150	ENSG00000144395	0.412521	0.0135	0.0353
CCDC152	ENSG00000198865	-0.618814	0.000133	0.000634
CCDC154	ENSG00000197599	-0.245957	0.481	0.611
CCDC157	ENSG00000187860	0.0953174	0.432	0.567
CCDC158	ENSG00000163749	1.96063	1.3e-07	1.21e-06
CCDC159	ENSG00000183401	-0.452073	0.00579	0.0172
CCDC160	ENSG00000203952	-0.900526	5.71e-07	4.66e-06
CCDC163	ENSG00000280670	-0.561549	0.161	0.269
CCDC167	ENSG00000198937	0.0490265	0.717	0.808
CCDC168	ENSG00000175820	0.614892	0.0316	0.0723
CCDC169	ENSG00000242715	0.510698	0.0118	0.0315
CCDC169-SOHLH2	ENSG00000250709	0.378553	0.0959	0.179
CCDC17	ENSG00000159588	-0.0330492	0.888	0.928
CCDC171	ENSG00000164989	0.0743439	0.541	0.666
CCDC174	ENSG00000154781	0.0112023	0.911	0.943
CCDC18	ENSG00000122483	-0.390152	5.26e-05	0.000278
CCDC180	ENSG00000197816	-0.370499	0.00309	0.01
CCDC181	ENSG00000117477	0.229249	0.249	0.377
CCDC183	ENSG00000213213	1.11191	1.29e-20	7.19e-19
CCDC186	ENSG00000165813	-0.264447	0.00932	0.0257
CCDC188	ENSG00000234409	-0.314106	0.495	0.624
CCDC191	ENSG00000163617	-0.218112	0.147	0.251
CCDC192	ENSG00000230561	-0.238358	0.524	0.651
CCDC200	ENSG00000236383	0.46074	0.0417	0.091
CCDC22	ENSG00000101997	-0.219591	0.0637	0.129
CCDC24	ENSG00000159214	-0.177137	0.347	0.484
CCDC25	ENSG00000147419	-0.16411	0.0745	0.146
CCDC27	ENSG00000162592	1.19546	2.26e-18	9.62e-17
CCDC28A	ENSG00000024862	-0.389271	0.00423	0.0132
CCDC28B	ENSG00000160050	-1.07804	1.12e-14	3.09e-13
CCDC3	ENSG00000151468	0.736853	0.000182	0.000839
CCDC30	ENSG00000186409	0.0103768	0.94	0.961
CCDC32	ENSG00000128891	-0.526519	6.76e-05	0.000349
CCDC34	ENSG00000109881	0.583819	0.000334	0.00143
CCDC39	ENSG00000284862	-0.693859	6.44e-05	0.000334
CCDC40	ENSG00000141519	-0.142908	0.182	0.297
CCDC43	ENSG00000180329	0.34269	5.67e-05	0.000299
CCDC47	ENSG00000108588	0.312289	3.73e-05	0.000205
CCDC50	ENSG00000152492	0.269027	0.000727	0.00284
CCDC51	ENSG00000164051	-0.232851	0.0123	0.0327
CCDC54	ENSG00000138483	1.91038	1.64e-07	1.5e-06
CCDC57	ENSG00000176155	-0.185678	0.0253	0.0598
CCDC59	ENSG00000133773	0.155497	0.128	0.225
CCDC6	ENSG00000108091	0.165156	0.00838	0.0235
CCDC60	ENSG00000183273	-1.4396	0.000547	0.00222
CCDC61	ENSG00000104983	-0.0325696	0.843	0.898
CCDC62	ENSG00000130783	-0.588886	0.0403	0.0886
CCDC63	ENSG00000173093	3.15979	3.79e-10	5.56e-09
CCDC65	ENSG00000139537	-0.139326	0.372	0.508
CCDC66	ENSG00000180376	0.0590989	0.439	0.574
CCDC68	ENSG00000166510	-0.463062	0.0205	0.0501
CCDC69	ENSG00000198624	-0.544138	6.18e-12	1.19e-10
CCDC7	ENSG00000216937	-0.532808	0.000134	0.000641
CCDC71	ENSG00000177352	-0.0488731	0.621	0.731
CCDC71L	ENSG00000253276	-1.31592	4.05e-11	6.93e-10
CCDC73	ENSG00000186714	0.173799	0.0813	0.157
CCDC74A	ENSG00000163040	-0.577428	0.164	0.274
CCDC74B	ENSG00000152076	-0.050444	0.883	0.925
CCDC77	ENSG00000120647	-0.262843	0.0229	0.0552
CCDC78	ENSG00000162004	0.141166	0.57	0.69
CCDC8	ENSG00000169515	0.247026	0.0202	0.0496
CCDC80	ENSG00000091986	-1.22891	5.1e-12	9.92e-11
CCDC81	ENSG00000149201	-0.16609	0.609	0.721
CCDC82	ENSG00000149231	-0.0975829	0.163	0.272
CCDC85A	ENSG00000055813	-1.54282	1.79e-15	5.51e-14
CCDC85B	ENSG00000175602	-0.70955	0.000114	0.000555
CCDC85C	ENSG00000205476	0.228785	0.00195	0.00675
CCDC86	ENSG00000110104	0.714353	1e-07	9.59e-07
CCDC87	ENSG00000182791	-0.433158	0.169	0.28
CCDC88A	ENSG00000115355	0.0825778	0.259	0.389
CCDC88B	ENSG00000168071	0.358919	0.0807	0.156
CCDC9	ENSG00000105321	-0.14803	0.211	0.333
CCDC90B	ENSG00000137500	-0.0731826	0.279	0.412
CCDC91	ENSG00000123106	-0.439542	4.71e-08	4.79e-07
CCDC92	ENSG00000119242	-0.273005	0.000113	0.000548
CCDC92B	ENSG00000277200	0.512427	0.213	0.336
CCDC93	ENSG00000125633	-0.0963433	0.374	0.51
CCDC97	ENSG00000142039	-0.102528	0.255	0.384
CCDC9B	ENSG00000188549	-0.249427	2.01e-05	0.000116
CCER2	ENSG00000262484	0.576838	0.0022	0.00751
CCHCR1	ENSG00000204536	0.11035	0.34	0.476
CCKAR	ENSG00000163394	-2.31148	4.09e-06	2.76e-05
CCKBR	ENSG00000110148	0.988173	0.00941	0.0259
CCL2	ENSG00000108691	NA	NA	NA
CCM2	ENSG00000136280	-0.0230121	0.801	0.869
CCN1	ENSG00000142871	0.150536	0.639	0.746
CCN2	ENSG00000118523	-0.0219191	0.903	0.938
CCN3	ENSG00000136999	-1.0839	0.0154	0.0394
CCN6	ENSG00000112761	0.0188081	0.94	0.962
CCNA1	ENSG00000133101	-1.15746	0.0222	0.0537
CCNA2	ENSG00000145386	-1.2273	1.29e-13	3.13e-12
CCNB1	ENSG00000134057	-1.18428	1.16e-12	2.47e-11
CCNB1IP1	ENSG00000100814	0.264588	0.0145	0.0375
CCNB2	ENSG00000157456	-1.3526	6.85e-11	1.13e-09
CCNB3	ENSG00000147082	-0.64498	0.00117	0.00433
CCNC	ENSG00000112237	0.0929109	0.211	0.333
CCND1	ENSG00000110092	-0.312551	1.77e-06	1.29e-05
CCND2	ENSG00000118971	0.306573	5.27e-10	7.53e-09
CCND3	ENSG00000112576	-0.0727158	0.498	0.627
CCNDBP1	ENSG00000166946	-0.0841248	0.208	0.329
CCNE1	ENSG00000105173	-0.411832	0.00805	0.0228
CCNE2	ENSG00000175305	0.425799	0.00272	0.009
CCNF	ENSG00000162063	-0.91291	2.19e-09	2.83e-08
CCNG1	ENSG00000113328	-0.0112902	0.864	0.912
CCNG2	ENSG00000138764	-0.823407	6.03e-05	0.000315
CCNH	ENSG00000134480	-0.102398	0.145	0.249
CCNI	ENSG00000118816	0.0763312	0.113	0.204
CCNI2	ENSG00000205089	0.216185	0.446	0.58
CCNJ	ENSG00000107443	0.158284	0.029	0.0672
CCNJL	ENSG00000135083	-0.0946766	0.27	0.402
CCNK	ENSG00000090061	0.0485078	0.568	0.689
CCNL1	ENSG00000163660	0.143853	0.0288	0.0668
CCNL2	ENSG00000221978	-0.0666614	0.33	0.466
CCNQ	ENSG00000262919	0.206242	0.0842	0.161
CCNT1	ENSG00000129315	0.152294	0.00637	0.0187
CCNT2	ENSG00000082258	0.04726	0.46	0.593
CCNY	ENSG00000108100	0.0724544	0.341	0.477
CCNYL1	ENSG00000163249	-0.125428	0.174	0.286
CCP110	ENSG00000103540	-0.0664108	0.567	0.688
CCPG1	ENSG00000260916	0.151755	0.0501	0.106
CCR10	ENSG00000184451	-1.33888	7.5e-06	4.78e-05
CCR7	ENSG00000126353	NA	NA	NA
CCS	ENSG00000173992	0.0933328	0.409	0.545
CCSAP	ENSG00000154429	0.457389	1.81e-05	0.000106
CCSER1	ENSG00000184305	-1.07753	4.25e-07	3.56e-06
CCSER2	ENSG00000107771	0.260997	0.000676	0.00267
CCT2	ENSG00000166226	0.33166	1.74e-08	1.9e-07
CCT3	ENSG00000163468	0.0177612	0.757	0.837
CCT4	ENSG00000115484	0.221504	5.97e-06	3.87e-05
CCT5	ENSG00000150753	0.0973591	0.167	0.277
CCT6A	ENSG00000146731	0.280273	5e-07	4.12e-06
CCT6B	ENSG00000132141	-0.0074139	0.961	0.975
CCT7	ENSG00000135624	0.186765	0.00863	0.0242
CCT8	ENSG00000156261	0.203598	0.000111	0.00054
CCZ1	ENSG00000122674	-0.0521408	0.476	0.607
CCZ1B	ENSG00000146574	-0.134744	0.0786	0.153
CD101	ENSG00000134256	0.373085	7.35e-06	4.69e-05
CD109	ENSG00000156535	0.798835	1.46e-16	5.02e-15
CD14	ENSG00000170458	NA	NA	NA
CD151	ENSG00000177697	0.344235	1.79e-06	1.3e-05
CD160	ENSG00000117281	0.628202	0.0119	0.0318
CD163L1	ENSG00000177675	-1.25165	7.91e-07	6.23e-06
CD164	ENSG00000135535	0.386908	2.97e-15	8.92e-14
CD1D	ENSG00000158473	-0.527997	0.151	0.257
CD200	ENSG00000091972	-1.27638	1.43e-05	8.56e-05
CD226	ENSG00000150637	0.802986	0.000895	0.00341
CD24	ENSG00000272398	-0.729277	1.52e-06	1.12e-05
CD248	ENSG00000174807	0.158359	0.682	0.779
CD27	ENSG00000139193	-0.0386875	0.778	0.852
CD274	ENSG00000120217	0.272265	0.355	0.491
CD276	ENSG00000103855	0.117878	0.0976	0.182
CD2AP	ENSG00000198087	-0.0227316	0.749	0.831
CD2BP2	ENSG00000169217	0.254196	0.00275	0.00909
CD302	ENSG00000241399	0.537097	0.00209	0.00717
CD320	ENSG00000167775	-0.28467	0.0255	0.0603
CD36	ENSG00000135218	-0.208337	0.0623	0.126
CD37	ENSG00000104894	-0.109264	0.576	0.695
CD4	ENSG00000010610	-1.36152	4.44e-06	2.98e-05
CD44	ENSG00000026508	-1.40595	4.29e-08	4.42e-07
CD46	ENSG00000117335	-0.0457125	0.447	0.581
CD47	ENSG00000196776	-0.637458	5.86e-09	7.04e-08
CD55	ENSG00000196352	-0.0563121	0.533	0.658
CD58	ENSG00000116815	-0.152935	0.306	0.44
CD59	ENSG00000085063	0.586031	1.31e-15	4.05e-14
CD63	ENSG00000135404	-0.0258937	0.661	0.764
CD68	ENSG00000129226	0.734059	0.00499	0.0152
CD72	ENSG00000137101	0.112804	0.769	0.847
CD74	ENSG00000019582	0.339041	0.178	0.292
CD81	ENSG00000110651	0.10032	0.169	0.279
CD82	ENSG00000085117	-0.341844	0.159	0.268
CD83	ENSG00000112149	-0.775179	0.031	0.071
CD9	ENSG00000010278	-0.3807	0.197	0.316
CD99	ENSG00000002586	-0.12604	0.0403	0.0886
CD99L2	ENSG00000102181	0.0555183	0.37	0.506
CDADC1	ENSG00000102543	0.0814924	0.485	0.616
CDAN1	ENSG00000140326	0.12375	0.152	0.257
CDC123	ENSG00000151465	0.276112	0.000274	0.0012
CDC14A	ENSG00000079335	0.158102	0.247	0.375
CDC14B	ENSG00000081377	-0.129563	0.051	0.108
CDC14C	ENSG00000218305	0.0881328	0.723	0.812
CDC16	ENSG00000130177	0.0845424	0.261	0.391
CDC20	ENSG00000117399	-0.880498	2.89e-06	2.02e-05
CDC23	ENSG00000094880	-0.0123968	0.873	0.918
CDC25A	ENSG00000164045	0.947534	1.92e-21	1.18e-19
CDC25B	ENSG00000101224	-0.488596	4.5e-05	0.000242
CDC25C	ENSG00000158402	-1.23256	4.22e-10	6.13e-09
CDC26	ENSG00000176386	0.214108	0.0402	0.0883
CDC27	ENSG00000004897	0.184374	0.00665	0.0193
CDC34	ENSG00000099804	-0.130628	0.0611	0.124
CDC37	ENSG00000105401	0.0386482	0.556	0.679
CDC37L1	ENSG00000106993	0.11861	0.131	0.229
CDC40	ENSG00000168438	-0.105537	0.142	0.244
CDC42	ENSG00000070831	0.0645069	0.181	0.295
CDC42BPA	ENSG00000143776	-0.321784	1.38e-07	1.28e-06
CDC42BPB	ENSG00000198752	0.083652	0.0804	0.155
CDC42BPG	ENSG00000171219	0.363084	0.0184	0.0457
CDC42EP1	ENSG00000128283	-0.0850107	0.806	0.872
CDC42EP2	ENSG00000149798	0.468599	0.12	0.213
CDC42EP3	ENSG00000163171	0.704526	3.75e-11	6.46e-10
CDC42EP4	ENSG00000179604	0.143844	0.112	0.202
CDC42SE1	ENSG00000197622	0.089989	0.206	0.327
CDC42SE2	ENSG00000158985	0.281026	0.0015	0.00537
CDC45	ENSG00000093009	0.740732	2.4e-06	1.7e-05
CDC5L	ENSG00000096401	0.445306	1.99e-18	8.55e-17
CDC6	ENSG00000094804	0.991679	4.39e-11	7.46e-10
CDC7	ENSG00000097046	0.603645	3.92e-06	2.65e-05
CDC73	ENSG00000134371	0.173105	0.00342	0.0109
CDCA2	ENSG00000184661	-0.466674	0.00231	0.00783
CDCA3	ENSG00000111665	-1.68862	1.76e-17	6.71e-16
CDCA4	ENSG00000170779	0.636372	0.000451	0.00186
CDCA5	ENSG00000146670	-0.0391492	0.74	0.826
CDCA7	ENSG00000144354	0.821981	2.59e-06	1.82e-05
CDCA7L	ENSG00000164649	0.0973379	0.186	0.302
CDCA8	ENSG00000134690	-1.14106	4.67e-10	6.73e-09
CDCP1	ENSG00000163814	-0.754713	0.179	0.293
CDH10	ENSG00000040731	2.01518	4.03e-22	2.63e-20
CDH11	ENSG00000140937	0.830352	1.61e-14	4.39e-13
CDH13	ENSG00000140945	-0.926275	3.2e-11	5.56e-10
CDH2	ENSG00000170558	0.15327	0.0486	0.103
CDH20	ENSG00000101542	-0.910788	0.000146	0.000691
CDH23	ENSG00000107736	-0.988204	0.00586	0.0174
CDH24	ENSG00000139880	1.69151	8.85e-12	1.67e-10
CDH26	ENSG00000124215	-1.71121	9.71e-06	6.01e-05
CDH3	ENSG00000062038	-0.735968	6.4e-08	6.37e-07
CDH4	ENSG00000179242	-0.897514	2.29e-07	2.04e-06
CDH8	ENSG00000150394	1.37054	3.59e-17	1.33e-15
CDHR1	ENSG00000148600	-1.99802	6.07e-20	3.13e-18
CDHR2	ENSG00000074276	0.789491	0.000861	0.00329
CDHR3	ENSG00000128536	-0.530005	0.053	0.111
CDHR5	ENSG00000099834	0.211887	0.294	0.428
CDIN1	ENSG00000186073	0.30359	5.8e-07	4.72e-06
CDIP1	ENSG00000089486	0.0728035	0.41	0.546
CDIPT	ENSG00000103502	-0.35405	4.01e-09	4.94e-08
CDK1	ENSG00000170312	-0.742076	6.54e-09	7.75e-08
CDK10	ENSG00000185324	-0.0194105	0.824	0.884
CDK11A	ENSG00000008128	-0.106681	0.245	0.373
CDK11B	ENSG00000248333	-0.147566	0.0317	0.0724
CDK12	ENSG00000167258	0.0181262	0.785	0.856
CDK13	ENSG00000065883	-0.0623985	0.4	0.536
CDK14	ENSG00000058091	0.370846	2.26e-06	1.61e-05
CDK16	ENSG00000102225	-0.0104149	0.89	0.929
CDK17	ENSG00000059758	0.307895	3.63e-05	0.000199
CDK18	ENSG00000117266	0.355038	0.0214	0.052
CDK19	ENSG00000155111	-0.623494	1.45e-06	1.08e-05
CDK2	ENSG00000123374	0.578858	8.78e-05	0.00044
CDK20	ENSG00000156345	0.458615	0.000352	0.0015
CDK2AP1	ENSG00000111328	-0.0737328	0.422	0.558
CDK2AP2	ENSG00000167797	0.220867	0.0237	0.0567
CDK3	ENSG00000250506	0.0322812	0.877	0.92
CDK4	ENSG00000135446	0.398503	1.19e-07	1.12e-06
[truncated: 12,203 more rows]

## Sheet: ST2
Supplementary table 2. Nodes and attributes of the diabetic cardiomyopathy transcriptional regulatory network. Annotation of all nodes included in the DCM transcriptional regulatory network. The table indicates for each node whether it corresponds to a transcription factor (cardiac, DCM or newly identified) or a target gene. Function indicates the direct action of the transcription factor (activa…
TF name	Gene Target	TF Type	FUNCTION	REFERENCE
ATF5	BCL2	New	Activation	21212266
ATF6	STARD4	New	Activation	16579971
ATF6	HSPA5	New	Unknown	12713871
ATF6	SRF	New	Unknown	9271374
BACH1	MMP1	New	Activation	21873975
BACH2	BCL2	New	Unknown	18929412
BCL6	MYC	New	Activation	21394099
BCL6	CDKN1A	New	Repression	16142238
BCL6	STAT3	New	Unknown	17951530
BCL6	CHEK1	New	Repression	18346918
BDP1	MYC	New	Unknown	12734418
CEBPA	CSF3R	DCM	Activation	10453008
CEBPA	PCK2	DCM	Unknown	11042264
CEBPA	MYC	DCM	Repression	12032779
CEBPA	HSD17B11	DCM	Activation	21549806
CEBPA	SPI1	DCM	Unknown	24429361
CEBPA	STAT3	DCM	Unknown	24429361
CEBPA	BCL2	DCM	Repression	12970736
CEBPA	GAPDH	DCM	Unknown	12842822
CEBPA	INSR	DCM	Activation	8288055
CEBPA	IGF2	DCM	Unknown	7659086
CEBPB	CSF3R	CD	Activation	10453008
CEBPB	PCK2	CD	Activation	8093246
CEBPB	ASNS	CD	Unknown	15385533
CEBPB	CDKN1A	CD	Activation	15041706
CEBPB	GDF15	CD	Activation	24086573
CEBPB	GADD45G	CD	Unknown	11012671
CEBPB	SLC19A1	CD	Activation	15652157
CEBPB	INSR	CD	Activation	8288055
CEBPB	MMP1	CD	Unknown	19723873
CEBPB	ADM	CD	Unknown	12630823
CEBPB	CSRP1	CD	Activation	14522018
CREB3	CXCR4	New	Activation	20473547
CUX1	CYBB	New	Activation	14605447
CUX1	RACGAP1	New	Unknown	21886810
CUX1	CDKN1B	New	Unknown	19332113
DACH1	FOS	New	Repression	17182846
DNMT1	ESR1	CD	Unknown
DNMT1	RELN	CD	Repression	19029285
DNMT1	BIRC5	CD	Repression	17124180
DNMT1	SFRP5	CD	Unknown	24374650
DNMT1	GAD1	CD	Repression	19029285
DNMT1	CASP8	CD	Repression	20398055
DNMT1	MSH2	CD	Activation	16473673
DNMT1	CXCR4	CD	Repression	19932585
DNMT1	RASSF1	CD	Unknown	24247422
DNMT1	VEGFA	CD	Activation	17934516
E2F1	MYC	CD	Activation	11705881
E2F1	TOP2A	CD	Activation	11313881
E2F1	PLK1	CD	Activation	24076372
E2F1	AURKB	CD	Unknown	15033491
E2F1	RASGRP1	CD	Activation	18396012
E2F1	CDKN1C	CD	Unknown	20106982
E2F1	TP53INP1	CD	Activation	15706352
E2F1	MAP3K5	CD	Activation
E2F1	CCNB1	CD	Unknown	22508987
E2F1	FOXM1	CD	Activation	21518729
E2F1	RRM2	CD	Activation	19416980
E2F1	CDKN1A	CD	Unknown	16923815
E2F1	KIF2C	CD	Repression	18440323
E2F1	PPARG	CD	Activation	12110166
E2F1	PDK4	CD	Repression	21625432
E2F1	BIRC5	CD	Repression	19102934
E2F1	BBC3	CD	Activation	17263886
E2F1	NOX4	CD	Activation	18554521
E2F1	FMN2	CD	Unknown	23839046
E2F1	FHIT	CD	Repression	15044096
E2F1	WWOX	CD	Repression	15044096
E2F1	CDK1	CD	Activation	14618416
E2F1	RACGAP1	CD	Unknown	21886810
E2F1	RASGEF1B	CD	Activation	18396012
E2F1	KDR	CD	Unknown	20516113
E2F1	DAPK2	CD	Activation	18521079
E2F1	CTSV	CD	Unknown	23542171
E2F1	CASP7	CD	Activation	12766778
E2F1	ISYNA1	CD	Activation	15464731
E2F1	E2F1	CD	Unknown	7958836
E2F1	RAD51	CD	Unknown	23285190
E2F1	RPA2	CD	Unknown	11313881
E2F1	GINS3	CD	Unknown	17127213
E2F1	HSPA5	CD	Repression	18840615
E2F1	BRCA1	CD	Unknown
E2F1	PCSK6	CD	Activation	17825503
E2F1	BCL2	CD	Activation
E2F1	MCM8	CD	Unknown	16325355
E2F1	PCNA	CD	Activation	14618416
E2F1	FGFR1	CD	Activation	19303924
E2F1	UHRF1	CD	Unknown	23023523
E2F1	CDCA7	CD	Activation	16580749
E2F1	CHEK1	CD	Unknown	18660752
E2F1	CDC6	CD	Unknown	18541154
E2F1	NELL2	CD	Unknown	23829315
E2F1	VEGFA	CD	Repression	20639906
E2F1	MCM5	CD	Unknown	17210690
E2F1	SERPINE1	CD	Repression
E2F1	MT1G	CD	Activation	15735762
E2F4	MYC	New	Unknown	17132729
E2F4	PLK1	New	Repression	17981789
E2F4	AURKB	New	Unknown	15033491
E2F4	LTBP4	New	Unknown	23741501
E2F4	MAP3K5	New	Unknown	16512785
E2F4	CCNB1	New	Unknown	22508987
E2F4	TTK	New	Repression	17981789
E2F4	PPARG	New	Repression	12110166
E2F4	BIRC5	New	Unknown	18504435
E2F4	RAD51	New	Unknown	17001309
E2F4	CDK2	New	Unknown	22447046
E2F4	BRCA1	New	Activation	20818429
E2F4	MCM10	New	Repression	15195143
E2F6	E2F1	New	Repression	18562691
E2F6	BRCA1	New	Unknown	19466541
E2F8	E2F1	New	Repression	18202719
ELK3	MYH6	New	Repression	12933792
EPAS1	VEGFA	CD	Unknown
EPAS1	SERPINE1	CD	Activation	15039136
EPAS1	CA9	CD	Activation	12171890
ESR1	CRHBP	CD	Activation	15345745
ESR1	MYC	CD	Unknown
ESR1	RET	CD	Unknown
ESR1	PGR	CD	Activation
ESR1	RUNX2	CD	Unknown	11604227
ESR1	NR5A2	CD	Unknown	16091743
ESR1	CCNA2	CD	Activation	17681750
ESR1	ESR1	CD	Unknown	16636675
ESR1	CDKN1A	CD	Activation
ESR1	CEBPB	CD	Unknown	19652226
ESR1	EGFR	CD	Unknown	12421825
ESR1	CD24	CD	Repression	18404683
ESR1	KDR	CD	Activation	16574784
ESR1	CYP1B1	CD	Unknown	15126349
ESR1	PMAIP1	CD	Activation	22216287
ESR1	GREB1	CD	Unknown	21984905
ESR1	CDKN1B	CD	Repression	17681750
ESR1	E2F1	CD	Unknown
ESR1	BRCA1	CD	Unknown	11782371
ESR1	BCL2	CD	Activation	19148464
ESR1	JAK2	CD	Unknown	19876927
ESR1	RARA	CD	Activation	9626663
ESR1	DCT	CD	Activation	15892717
ESR1	FOS	CD	Unknown	10037443
ESR1	VEGFA	CD	Unknown
ESR1	CYP1A1	CD	Repression	15837795
ESR1	JUN	CD	Unknown	10037443
ESR1	KRT19	CD	Activation	11026574
ESR1	SERPINE1	CD	Activation	15217907
ETS1	CSF3R	CD	Activation	7964503
ETS1	HPGD	CD	Unknown	10650939
ETS1	BMP4	CD	Activation	15695386
ETS1	CDKN1A	CD	Unknown	18955504
ETS1	CHUK	CD	Activation	15469934
ETS1	ECE1	CD	Activation
ETS1	CXCR4	CD	Unknown	21741415
ETS1	ITGB3	CD	Unknown	11556732
ETS1	MMP1	CD	Activation
ETS1	PLAU	CD	Unknown
ETS1	CA9	CD	Repression	18381358
ETS1	TNC	CD	Activation	15001984
ETS1	NDRG1	CD	Repression	18381358
ETS2	CSF3R	New	Activation	7964503
ETS2	MYC	New	Unknown	22108824
ETS2	MMP2	New	Unknown
ETS2	CDKN1A	New	Unknown	11114728
ETS2	CDK1	New	Unknown	7867724
ETS2	MMP1	New	Unknown	21244711
ETS2	TNC	New	Unknown	10618716
ETV6	CDKN1A	New	Activation	16828711
ETV6	BBC3	New	Activation	16828711
ETV6	GAS2	New	Repression	20679491
ETV6	IGFBP5	New	Activation	17242174
EZH2	MYC	CD	Repression	23079660
EZH2	MMP2	CD	Activation	21629038
EZH2	CDKN1A	CD	Repression	21629038
EZH2	FBXO32	CD	Repression	21546904
EZH2	CPEB1	CD	Unknown	23788032
EZH2	ADRB2	CD	Repression	17996646
EZH2	MST1	CD	Repression	24499724
EZH2	BRCA1	CD	Unknown	21406404
EZH2	PCNA	CD	Activation	21629038
FOS	NGF	DCM	Unknown	2111020
FOS	PCK2	DCM	Unknown	1325459
FOS	MYC	DCM	Repression	2498162
FOS	FAS	DCM	Activation	10903433
FOS	PGR	DCM	Unknown	14684847
FOS	VEGFD	DCM	Unknown	19136250
FOS	FMO4	DCM	Activation	20188076
FOS	SPI1	DCM	Repression	9988737
FOS	PLAUR	DCM	Unknown	10471035
FOS	SMAD7	DCM	Activation	15579469
FOS	MMP1	DCM	Unknown	9334186
FOS	PLAU	DCM	Unknown	11774399
FOS	FOS	DCM	Repression	2498646
FOS	NPPA	DCM	Unknown	1530876
FOS	MELTF	DCM	Unknown	8836133
FOS	ACTA1	DCM	Unknown	1460048
FOSL2	BRCA1	New	Activation	17434164
FOSL2	PLAUR	New	Unknown	11234878
FOSL2	TIMP1	New	Repression	11337499
FOXM1	MYC	CD	Activation	23804320
FOXM1	CCNB1	CD	Activation	19276163
FOXM1	APOE	CD	Unknown	11229886
FOXM1	BRIP1	CD	Unknown	23108394
FOXM1	CDC25A	CD	Unknown	23240008
FOXM1	CDC6	CD	Activation	24583551
FOXM1	VEGFA	CD	Unknown	21860419
FOXO1	KLF2	DCM	Unknown	23002242
FOXO1	CDKN1B	DCM	Activation	21418583
FOXO1	CXCR4	DCM	Activation	20068066
FOXO1	TXNIP	DCM	Repression	23803610
FOXO1	PDGFB	DCM	Unknown	19244250
FUBP1	MYC	New	Unknown
FUBP1	CDKN1A	New	Unknown	24117486
GATA4	FABP2	DCM	Activation
GATA4	HDAC9	DCM	Repression	18332107
GATA4	FGF10	DCM	Unknown	22303449
GATA4	NOS3	DCM	Activation	14555463
GATA4	NPPA	DCM	Activation	14573514
GATA4	CYP17A1	DCM	Unknown	14988427
GATA4	NPPB	DCM	Unknown	15464586
GATA6	DKK1	CD	Unknown	21811562
GATA6	DAB2	CD	Activation	16024609
GATA6	PLAU	CD	Repression	15231498
GATA6	CAV1	CD	Repression	21514437
GATA6	APOA1	CD	Unknown	14659877
GATA6	CYP17A1	CD	Activation	15284005
GLI2	FAS	CD	Repression	21135115
GLI2	PDGFRA	CD	Activation	21135115
GLI2	FST	CD	Activation	18319260
GLI2	BCL2	CD	Activation
GLI2	BHLHE41	CD	Unknown	24165159
GLI2	JUN	CD	Unknown	19219074
GTF3A	RAD51B	New	Unknown	9878257
GTF3A	ADM	New	Unknown	12630823
HBP1	CDKN1A	New	Repression	10030670
HBP1	MIF	New	Repression	20383199
HDAC2	MYC	CD	Unknown	20493879
HDAC2	CDKN1A	CD	Unknown	20190809
HDAC2	COL1A2	CD	Repression	16464847
HDAC2	VEGFA	CD	Unknown	23926105
HDAC5	IGF2	CD	Unknown	19666599
HDAC5	SLC2A1	CD	Activation	22991226
HDAC9	ESR1	CD	Repression	19185986
HDAC9	STAT6	CD	Repression	21106524
HDAC9	HSPA5	CD	Repression	19417144
HIF1A	EDNRB	DCM	Activation	19783678
HIF1A	MMP2	DCM	Repression
HIF1A	MICA	DCM	Activation	21092233
HIF1A	BID	DCM	Repression	15024076
HIF1A	STAT3	DCM	Unknown	23991099
HIF1A	TFRC	DCM	Unknown
HIF1A	CXCR4	DCM	Activation	17075581
HIF1A	ALDOA	DCM	Activation	8955077
HIF1A	MIF	DCM	Activation	20727156
HIF1A	TUBB3	DCM	Unknown	21176881
HIF1A	GAPDH	DCM	Unknown	11955624
HIF1A	PLAU	DCM	Unknown	14567996
HIF1A	VEGFA	DCM	Activation
HIF1A	PGK1	DCM	Activation	8089148
HIF1A	EGLN1	DCM	Unknown
HIF1A	FAM162A	DCM	Unknown	15082785
HIF1A	RORA	DCM	Activation	14742449
HIF1A	SERPINE1	DCM	Unknown
HIF1A	BNIP3	DCM	Activation	17848618
HIF1A	LOX	DCM	Unknown	17685448
HIF1A	ENO1	DCM	Activation	8955077
HIF1A	CA9	DCM	Activation
HIF1A	ALAS2	DCM	Activation	21207956
HIF1A	EGLN3	DCM	Unknown	15156561
HIF1A	LDHA	DCM	Activation	8955077
HIF1A	ACE2	DCM	Repression	19592460
HIF1A	PFKFB4	DCM	Unknown	16311927
HIF1A	SLC2A1	DCM	Unknown
HIF1A	PFKFB3	DCM	Unknown	16025159
HIF3A	EPAS1	New	Unknown	19755485
HOPX	FOS	DCM	Repression	19173292
HSF2	TXN	New	Unknown	9374530
HSF2	FOS	New	Unknown	17915561
ID3	VEGFA	New	Unknown	16926250
ID4	BRCA1	New	Repression
IFI16	MYC	New	Repression	20052289
IFI16	BRCA1	New	Unknown	22618232
IRF2	TAP1	New	Activation	15778351
IRF2	CXCR4	New	Repression	21447649
IRF9	CDKN1A	New	Activation	15362048
IRF9	CDKN1B	New	Activation	15362048
IRF9	NCAM1	New	Activation	17431130
ISL1	FGF10	CD	Unknown	22303449
JUN	NGF	DCM	Unknown	2111020
JUN	PCK2	DCM	Unknown	1325459
JUN	RARG	DCM	Repression	9377582
JUN	MYC	DCM	Repression	2498162
JUN	FAS	DCM	Unknown	19670268
JUN	PGR	DCM	Repression	14684847
JUN	TNFRSF10A	DCM	Unknown	12082627
JUN	RUNX2	DCM	Unknown	11604227
JUN	PPARD	DCM	Activation	18625220
JUN	BEX2	DCM	Activation	21384344
JUN	MMP2	DCM	Activation	15777790
JUN	CDKN1A	DCM	Unknown	21278055
JUN	VEGFD	DCM	Unknown	19136250
JUN	ETS1	DCM	Activation	1945412
JUN	LGALS3	DCM	Activation	16285957
JUN	STMN1	DCM	Activation	15474303
JUN	EGFR	DCM	Activation	10803405
JUN	ITGB8	DCM	Unknown	21878622
JUN	PLAT	DCM	Unknown	9851700
JUN	SPI1	DCM	Activation	9988737
JUN	TXN	DCM	Unknown	12414792
JUN	DDX21	DCM	Unknown	22550165
JUN	SLC19A1	DCM	Unknown	11078737
JUN	BRCA1	DCM	Activation	17434164
JUN	CA2	DCM	Unknown	11382925
JUN	PLAUR	DCM	Unknown
JUN	SMAD7	DCM	Activation	15579469
JUN	RARA	DCM	Repression	9377582
JUN	NOS3	DCM	Unknown	11382920
JUN	MMP1	DCM	Unknown	9334186
JUN	PLAU	DCM	Unknown
JUN	VEGFA	DCM	Repression	11731421
JUN	JUN	DCM	Unknown	19671687
JUN	PDK1	DCM	Unknown	19910471
JUN	CYP2J2	DCM	Unknown
JUN	TNC	DCM	Activation	9154819
JUN	MELTF	DCM	Unknown	8836133
JUN	LDHA	DCM	Activation	9723176
JUN	ACTA1	DCM	Unknown	1460048
KLF10	CDKN1A	New	Activation	12173049
KLF10	STMN1	New	Repression	18930345
KLF10	EGFR	New	Repression	22025675
KLF10	FGFR1	New	Repression	23569208
KLF10	ITGAD	New	Activation	15087465
KLF10	SERPINE1	New	Activation	12173049
KLF10	PTGS1	New	Activation	23178857
KLF2	THBD	DCM	Activation	19661484
KLF2	CDKN1A	DCM	Activation	15361832
KLF2	PPARG	DCM	Repression	20693579
KLF2	CXCR4	DCM	Repression	19671192
KLF2	NOS3	DCM	Activation	22987017
KLF6	PTTG1	New	Repression
KLF6	CDKN1A	New	Unknown
KLF6	DAPK2	New	Activation	18521079
KLF6	PMAIP1	New	Activation	22718761
KLF6	IGF1R	New	Unknown	15131018
KLF6	TXNIP	New	Unknown	19808645
KLF6	LAMA1	New	Activation	17141338
KLF9	PGR	New	Unknown	20463357
KLF9	PMAIP1	New	Repression	22144178
MBD2	MSH2	New	Unknown	15526354
MECP2	ESR1	New	Unknown
MECP2	RELN	New	Repression	19029285
MECP2	GAD1	New	Repression	19029285
MEF2A	COX6A1	CD	Unknown	18222924
MEF2A	JUN	CD	Unknown	10403485
MEIS1	ITGA9	CD	Unknown	23139255
MXD1	ODC1	New	Unknown	19789310
MXD4	ODC1	New	Unknown	19789310
MYC	DKK1	DCM	Repression	20697356
MYC	HLA-F	DCM	Activation	8206526
MYC	CDC25C	DCM	Activation	22446629
MYC	CCNA2	DCM	Unknown	7608142
MYC	UBE2C	DCM	Activation	22170434
MYC	PRODH	DCM	Repression	22615405
MYC	CCNB1	DCM	Unknown	11522645
MYC	FOXM1	DCM	Activation	20658516
MYC	CDKN1A	DCM	Unknown
MYC	CDH3	DCM	Unknown	19882246
MYC	CEBPA	DCM	Repression	19259613
MYC	PMAIP1	DCM	Activation	22216287
MYC	DDX18	DCM	Unknown	8861962
MYC	TFRC	DCM	Activation	16466700
MYC	MST1	DCM	Repression	24499724
MYC	CDK2	DCM	Unknown	21384303
MYC	CXCR4	DCM	Activation	10229837
MYC	BCL2	DCM	Unknown	18809243
MYC	HLA-E	DCM	Activation	8206526
MYC	PCNA	DCM	Unknown	18809243
MYC	NFE2	DCM	Repression	18838534
MYC	ODC1	DCM	Activation
MYC	CDCA7	DCM	Unknown	16580749
MYC	HLA-A	DCM	Activation	8206526
MYC	CHEK1	DCM	Activation	23269272
MYC	VEGFA	DCM	Unknown	18809243
MYC	PGK1	DCM	Unknown	18809243
MYC	HLA-B	DCM	Activation	8206526
MYC	HLA-C	DCM	Activation	8206526
MYC	FUT3	DCM	Activation	22547830
MYC	NDRG1	DCM	Unknown	21976667
MYC	LDHA	DCM	Activation	9723176
NFIA	PCK2	New	Unknown	10085123
NFIA	CDKN1A	New	Repression	17130157
NFIL3	HPGD	New	Unknown	1620116
NFIL3	PGR	New	Unknown	1620116
NKX2-5	DACT1	DCM	Repression	19479054
NKX2-5	NPPB	DCM	Unknown	15837525
NKX3-1	ESR1	New	Unknown	18794125
NKX3-1	IGF1R	New	Repression	22179513
NKX3-1	FOS	New	Repression	22179513
NKX3-1	VEGFA	New	Unknown	18974119
NR1H2	ABCG1	CD	Activation	16141411
NR1H2	ABCA1	CD	Activation	16141411
NR3C2	EGFR	DCM	Activation	17692454
NR4A3	PPARG	New	Repression	18855877
NR5A2	NR5A2	New	Activation	18191017
NR5A2	CETP	New	Activation	11331284
NUPR1	CDKN1A	New	Activation	18690848
PARP1	THBD	CD	Repression	21489980
PARP1	FBN1	CD	Unknown	23860323
PARP1	CDKN1A	CD	Unknown	20711239
PARP1	HFE	CD	Unknown	24184271
PARP1	SERPINF1	CD	Repression	18312852
PARP1	SH3BP2	CD	Unknown	22820184
PARP1	E2F1	CD	Activation	14627987
PARP1	BCL2	CD	Repression	20564216
PARP1	BRCA2	CD	Repression	18990703
PARP1	JUN	CD	Unknown	16026317
PARP1	SERPINE1	CD	Activation	22159350
PAX6	MMP2	New	Unknown	17047041
PGR	MYC	DCM	Unknown	22892083
PGR	ESR1	DCM	Activation	16982776
PGR	EGFR	DCM	Unknown	22542550
PGR	PLD1	DCM	Unknown	21284604
PGR	E2F1	DCM	Activation	20123965
PGR	BCL2	DCM	Unknown	9306964
PGR	VEGFA	DCM	Unknown	22542550
PKNOX1	PTPN6	New	Activation	20864515
PLAGL2	IGF2	New	Activation	11888928
POU2F1	CAPN6	New	Unknown	21255642
POU2F1	PLAU	New	Unknown	10951201
PPARD	SAT1	DCM	Activation	14506281
PPARD	PDK4	DCM	Activation	15955060
PPARD	TXN	DCM	Activation	18048767
PPARD	TIMP1	DCM	Activation	17511960
PPARD	ANGPTL4	DCM	Repression	15190076
PPARG	MYC	DCM	Repression	11973610
PPARG	DBI	DCM	Unknown	12015306
PPARG	CDKN1A	DCM	Activation	15041706
PPARG	SAT1	DCM	Activation	14506281
PPARG	GDF15	DCM	Unknown	14662774
PPARG	EGFR	DCM	Repression	15486348
PPARG	ACAT1	DCM	Activation	19049899
PPARG	CD83	DCM	Activation	15356156
PPARG	JAG1	DCM	Unknown	20436223
PPARG	CEBPA	DCM	Unknown	15867211
PPARG	POU2F1	DCM	Activation	12881480
PPARG	ERP44	DCM	Repression	20484463
PPARG	BCL2	DCM	Repression	14960510
PPARG	MMP1	DCM	Unknown	15090544
PPARG	CAV1	DCM	Unknown	17764562
PPARG	APOB	DCM	Repression	16542871
PPARG	TNFRSF11B	DCM	Unknown	12056809
PPARG	TXNIP	DCM	Unknown	19808645
PPARG	CLDN2	DCM	Unknown	16688762
PPARG	ANGPTL4	DCM	Unknown	14570927
PPARG	SERPINE1	DCM	Unknown	10073956
PPARG	ERO1A	DCM	Activation	18177270
PTTG1	MYC	New	Activation	22475756
PTTG1	DOCK1	New	Activation	22081074
PTTG1	CCNB1	New	Activation	22475756
PTTG1	S100A4	New	Activation	19351864
PTTG1	CDK1	New	Activation	22475756
PTTG1	KDR	New	Activation	16926250
PTTG1	LGALS1	New	Activation	19351864
PTTG1	VEGFA	New	Activation
RARA	THBD	DCM	Activation	9269772
RARA	SCD	DCM	Activation	11397803
RARA	CCNA1	DCM	Repression	11090075
RARA	CDKN1A	DCM	Activation	10356361
RARA	ETS1	DCM	Unknown	11327309
RARA	MACROD1	DCM	Repression	19698236
RARA	PLAU	DCM	Unknown	10361124
RARA	CYP1A1	DCM	Unknown	15325265
RARG	THBD	DCM	Unknown	11036068
RFX5	COL1A2	New	Repression
RFX5	HLA-DRB1	New	Unknown
RORA	E2F1	DCM	Unknown	24891616
RORA	TUBA1B	DCM	Unknown	23029400
RUNX2	ESR1	New	Unknown	17350616
RUNX2	MMP2	New	Activation	22641097
RUNX2	LGALS3	New	Activation	19020999
RUNX2	SNAI3	New	Activation	22641097
RUNX2	PLAU	New	Unknown	18331818
RUNX2	VEGFA	New	Activation
SALL4	SALL4	New	Unknown	20505821
SMAD7	MYC	CD	Activation	15555279
SMAD7	CDKN1A	CD	Repression	15555279
SMAD7	CDK1	CD	Repression	15023526
SOX11	TUBB3	New	Unknown	21124928
SOX9	CDKN1A	New	Activation
SOX9	COL11A2	New	Activation	12783851
SOX9	BEST1	New	Activation	20530484
SOX9	DCT	New	Unknown	17702866
SP1	GDA	CD	Unknown	11369448
SP1	PHGDH	CD	Activation	18378410
SP1	ADRA2B	CD	Activation	15037199
SP1	LYZ	CD	Unknown	15504356
SP1	CBS	CD	Unknown
SP1	MYC	CD	Unknown
SP1	KCNQ3	CD	Activation	20926649
SP1	EDNRB	CD	Activation	16921166
SP1	DPYSL2	CD	Unknown	15207709
SP1	PPP2R2B	CD	Activation	20533062
SP1	THBD	CD	Activation	22406829
SP1	CD44	CD	Activation	12972613
SP1	FAS	CD	Activation	22084312
SP1	DHCR24	CD	Activation	22431021
SP1	LTBP4	CD	Unknown	23741501
SP1	PGR	CD	Activation	10894148
SP1	FBN1	CD	Unknown	23860323
SP1	CCNA2	CD	Repression	18368381
SP1	CETP	CD	Unknown	12730302
SP1	ESR1	CD	Unknown
SP1	FOXM1	CD	Activation	20372080
SP1	HSD17B11	CD	Activation	21549806
SP1	MMP2	CD	Activation	21469139
SP1	PTTG1	CD	Unknown	14644503
SP1	CDKN1A	CD	Unknown
SP1	CLDN3	CD	Activation	17986852
SP1	SIGIRR	CD	Activation	21077278
SP1	KIF2C	CD	Activation	18440323
SP1	PAX6	CD	Unknown	11574690
SP1	IGFBP4	CD	Unknown	10342835
SP1	COL11A2	CD	Activation	16734381
SP1	BIRC5	CD	Unknown
SP1	GIPR	CD	Unknown	16087722
SP1	EGFR	CD	Repression	18202149
SP1	APOE	CD	Unknown	11229886
SP1	FBLN1	CD	Unknown	11829738
SP1	LDLR	CD	Activation	16303770
SP1	SREBF1	CD	Activation	20179320
SP1	ABCA1	CD	Unknown	10884428
SP1	CD83	CD	Unknown	12182451
SP1	CDH3	CD	Unknown	19882246
SP1	PLAT	CD	Unknown
SP1	EPOR	CD	Unknown
SP1	C4B	CD	Unknown	9574539
SP1	TCN2	CD	Unknown	9774437
SP1	MACROD1	CD	Activation	18206366
SP1	KDR	CD	Repression	16678129
SP1	CYP27A1	CD	Activation	11867220
SP1	RGN	CD	Repression	21526343
SP1	MICA	CD	Activation	19139882
SP1	C4A	CD	Unknown	9574539
SP1	CYP1B1	CD	Activation	12801909
SP1	NDUFV1	CD	Activation	17786189
SP1	CDKN1B	CD	Unknown
SP1	CENPW	CD	Unknown	20180024
SP1	B4GALT5	CD	Activation
SP1	UBC	CD	Unknown	19733223
SP1	DCK	CD	Unknown	20544528
SP1	E2F1	CD	Unknown	10446910
SP1	KCTD11	CD	Unknown	20591193
SP1	SLC19A1	CD	Activation	15652157
SP1	CXADR	CD	Unknown	22190856
SP1	BRCA1	CD	Unknown	19466541
SP1	CASP3	CD	Unknown	11773055
SP1	BCL2	CD	Unknown	10542244
SP1	IGF1R	CD	Unknown	15345673
SP1	RASSF1	CD	Activation	19450668
SP1	PLAUR	CD	Activation	14660675
SP1	MIF	CD	Activation	18034423
SP1	SOX9	CD	Activation	17289023
SP1	ITGB3	CD	Repression	23319049
SP1	ADA	CD	Unknown	8127716
SP1	INSR	CD	Activation
SP1	LOXL4	CD	Activation	18949373
SP1	IMPDH2	CD	Unknown	7896827
SP1	FGFR1	CD	Unknown	23569208
SP1	ODC1	CD	Unknown
SP1	RARA	CD	Activation	9626663
SP1	NOS3	CD	Unknown	15722551
SP1	PELO	CD	Unknown	17669516
SP1	KRT18	CD	Unknown
SP1	PTK6	CD	Unknown	11997104
SP1	TIMP1	CD	Activation	11830330
SP1	POLD1	CD	Unknown	11375983
SP1	SNAP25	CD	Unknown	18194215
SP1	PLAU	CD	Unknown	10361124
SP1	CAV1	CD	Unknown	10684646
SP1	FOS	CD	Unknown	9528985
SP1	VEGFA	CD	Activation
SP1	ITGAD	CD	Activation	10722744
SP1	APOA1	CD	Unknown	10829013
SP1	HAS2	CD	Repression	21795679
SP1	LAMA1	CD	Unknown	17141338
SP1	KRT19	CD	Activation	10859317
SP1	RORA	CD	Activation	14742449
SP1	ELF4	CD	Activation	15907486
SP1	FGFR3	CD	Unknown	22334592
SP1	PDGFB	CD	Unknown	22415074
SP1	SERPINE1	CD	Unknown
SP1	CHI3L1	CD	Unknown	12933821
SP1	CA9	CD	Unknown	12615703
SP1	CYP17A1	CD	Unknown
SP1	TNC	CD	Activation	15001984
SP1	P4HA1	CD	Activation	21829524
SP1	IGF2	CD	Unknown
SP1	LDHA	CD	Activation	9723176
SP1	KCNQ2	CD	Activation	20926649
SP1	KRT5	CD	Activation	12024040
SP3	CBS	New	Unknown	11415440
SP3	CETP	New	Repression	10669650
SP3	MMP2	New	Unknown	15317818
SP3	CDKN1A	New	Unknown
SP3	IGFBP4	New	Unknown	14767471
SP3	COL11A2	New	Activation	16734381
SP3	BIRC5	New	Unknown	22334592
SP3	NOX4	New	Activation	21235713
SP3	GIPR	New	Unknown	16087722
SP3	FBLN1	New	Unknown	11829738
SP3	ABCA1	New	Unknown	10884428
SP3	CD83	New	Unknown	12182451
SP3	PLAT	New	Unknown	21437359
SP3	TCN2	New	Unknown	9774437
SP3	KDR	New	Repression	16678129
SP3	CYP27A1	New	Activation	11867220
SP3	UBC	New	Unknown	19733223
SP3	SLC1A3	New	Unknown	14713304
SP3	RASSF1	New	Activation	19450668
SP3	PLAUR	New	Unknown	16261846
SP3	MSH6	New	Activation	14585961
SP3	NOS3	New	Activation	14555463
SP3	TIMP1	New	Unknown	11830330
SP3	VEGFA	New	Unknown
SP3	ITGAD	New	Activation	10722744
SP3	LAMA1	New	Unknown	17141338
SP3	RORA	New	Activation	14742449
SP3	FGFR3	New	Unknown	22334592
SP3	CA9	New	Unknown	12615703
SP3	CYP17A1	New	Unknown	11463853
SPDEF	PLAUR	CD	Repression	12907642
SREBF1	FASN	DCM	Unknown
SREBF1	FDFT1	DCM	Unknown
SREBF1	FDPS	DCM	Unknown	8798690
SREBF1	FAS	DCM	Activation	18420801
SREBF1	SCD	DCM	Unknown	11414710
SREBF1	CETP	DCM	Unknown	10393213
SREBF1	ACLY	DCM	Activation	10777536
SREBF1	PPARG	DCM	Unknown	10409739
SREBF1	LDLR	DCM	Activation	22153697
SREBF1	CAV1	DCM	Repression	19808659
SREBF1	HK2	DCM	Unknown	14747281
SREBF2	FDFT1	CD	Unknown
SREBF2	FDPS	CD	Unknown	20450493
SREBF2	HMGCR	CD	Unknown	19288057
SREBF2	FAS	CD	Unknown	9300785
SREBF2	PPARG	CD	Unknown	10409739
SREBF2	LDLR	CD	Activation
SREBF2	ABCA1	CD	Repression
SREBF2	ACOT7	CD	Activation	16335799
SREBF2	PON2	CD	Activation	19497963
SRF	MMP2	DCM	Activation	12654640
SRF	UBE2S	DCM	Activation	18780286
SRF	MYL9	DCM	Unknown	19724058
SRF	PLAU	DCM	Activation	15514113
SRF	PRRX1	DCM	Unknown	18604245
SRF	FOS	DCM	Activation
SRF	SERPINE1	DCM	Repression	15514113
SRF	TAGLN	DCM	Activation	14970199
SRF	ACTA1	DCM	Unknown	15623502
STAT3	PGF	DCM	Repression	23042533
STAT3	MYC	DCM	Unknown
STAT3	EPAS1	DCM	Unknown	23991099
STAT3	FAS	DCM	Repression
STAT3	MMP2	DCM	Activation
STAT3	CDKN1A	DCM	Activation
STAT3	BIRC5	DCM	Activation
STAT3	NOX4	DCM	Unknown	19834108
STAT3	EGFR	DCM	Activation
STAT3	MYD88	DCM	Unknown	12244150
STAT3	IKBKE	DCM	Activation	22330135
STAT3	ABCA1	DCM	Unknown	19783654
STAT3	UCP2	DCM	Repression	21344490
STAT3	SALL4	DCM	Activation	19151334
STAT3	MICA	DCM	Repression
STAT3	POU2F1	DCM	Unknown	23172665
STAT3	GREB1	DCM	Unknown	23056300
STAT3	CDKN1B	DCM	Unknown	18320073
STAT3	ROR1	DCM	Unknown	20686606
STAT3	PTPN6	DCM	Repression
STAT3	BCL2	DCM	Activation
STAT3	JAK2	DCM	Activation	17151100
STAT3	MMP1	DCM	Unknown
STAT3	TIMP1	DCM	Activation	15161657
STAT3	FOS	DCM	Activation
STAT3	VEGFA	DCM	Unknown
STAT3	CSRP1	DCM	Unknown	18292576
STAT3	CHI3L1	DCM	Activation	21953450
STAT5B	ESR1	New	Unknown	11731618
STAT6	ADRA2B	CD	Unknown	15037199
STAT6	IL1R1	CD	Activation	8757327
STAT6	ORMDL3	CD	Unknown	23461825
STAT6	COL1A2	CD	Activation	14603527
STAT6	FOS	CD	Activation	11922943
STAT6	CYSLTR1	CD	Unknown	16210619
STAT6	EGLN3	CD	Unknown	18342537
TBX3	CDKN1A	CD	Repression	20624445
TBX5	ITGA9	CD	Unknown	23139255
TBX5	GJA5	CD	Activation	18451335
TBX5	MYH6	CD	Unknown	15735645
TBX5	NPPA	CD	Activation
TCF3	MYC	New	Repression	21788410
TCF3	CD4	New	Unknown	17486074
TCF3	CDKN1A	New	Unknown	19125693
TCF3	BBC3	New	Repression	23684607
TCF3	EXO1	New	Repression	19698732
TEAD4	VEGFA	CD	Repression	22761647
TFAP4	PPP2R2B	New	Repression	20533062
TFAP4	CDKN1A	New	Activation	19270520
TFAP4	SALL2	New	Activation	21228219
TFDP1	CDK1	New	Activation	14618416
TFDP1	PCNA	New	Activation	14618416
TFDP1	CAV1	New	Unknown	10684646
TGIF1	SERPINE1	New	Repression	19524896
TRPS1	RUNX2	CD	Repression	16140555
USF2	EPAS1	New	Unknown	23991099
USF2	ABCA1	New	Activation	11861672
USF2	TCN2	New	Unknown	9774437
USF2	POU2F1	New	Unknown	18845576
USF2	SLC19A1	New	Activation	15214842
USF2	PTPN6	New	Unknown	12071971
USF2	CXCR4	New	Activation	10229837
USF2	BRCA1	New	Unknown	14502648
USF2	TOP3A	New	Activation	11557042
USF2	BRCA2	New	Unknown	10557089
USF2	P4HA1	New	Activation	16488890
XBP1	ESR1	DCM	Activation	15882996
XBP1	GAD1	DCM	Unknown	18335162
XBP1	HSPA5	DCM	Unknown	12713871
XBP1	VEGFA	DCM	Unknown	20824063
XBP1	NPPB	DCM	Activation	20170659
YBX1	TOP2A	New	Unknown	10597187
YBX1	FAS	New	Repression	10903433
YBX1	CCNB1	New	Repression	20596676
YBX1	MMP2	New	Unknown	10589685
YBX1	CDC20	New	Repression	20596676
YBX1	EGFR	New	Activation
YBX1	KPNA2	New	Repression	20596676
YBX1	CDKN3	New	Activation	20596676
YBX1	E2F1	New	Unknown	22205655
YBX1	CXCR4	New	Activation	17072343
YBX1	SLC6A4	New	Unknown
YY1	MYC	New	Unknown
YY1	FDPS	New	Unknown	10318878
YY1	EPAS1	New	Repression	19483472
YY1	FAS	New	Repression
YY1	LSS	New	Unknown	17925399
YY1	CETP	New	Unknown	10393213
YY1	EGFR	New	Activation	22580610
YY1	LDLR	New	Unknown	10318878
YY1	COX6A1	New	Unknown	10773445
YY1	TFRC	New	Unknown	19437620
YY1	HSPA5	New	Activation	15899857
YY1	CXCR4	New	Unknown	14563373
YY1	BRCA1	New	Unknown	21666725
YY1	SAP30	New	Unknown	12788099
YY1	TOP3A	New	Activation	9748294
YY1	PCNA	New	Unknown	7479004
YY1	COL1A2	New	Unknown	8910550
YY1	SMAD7	New	Unknown	24369345
YY1	POSTN	New	Repression	21839814
YY1	ACTC1	New	Repression	9171244
YY1	HAS2	New	Repression	21795679
ZBTB17	CDKN1A	New	Unknown	22000024
ZBTB2	CDKN1A	New	Repression	19380588
ZHX2	CCNA2	New	Repression	22406477
ZNF148	ODC1	New	Unknown	10448078
ZNF300	MYC	New	Activation	21777376
ZNF300	CDKN1A	New	Repression	21777376
ZNF300	CDKN1B	New	Repression	21777376
ZNF410	MMP1	New	Unknown	12370286
ZNF76	CDKN1A	New	Repression	15280358

## Sheet: ST3
Supplementary Table 3. Topological metrics in the DCM-specific subnetwork.
Parameter	Value
Number of nodes	410
Number of edges	770
Avg. number of neighbors	3.707
Network diameter	11
Network radius	1
Characteristic path length	4.081
Clustering coefficient	0.034
Network density	0.005
Connected components	1
Multi-edge node pairs	4
Number of self-loops	6
Analysis time (sec)	0.326

## Sheet: ST4
Supplementary table 4. List of transcription factors related to cardiac diseases (CD) and Diabetic CardioMyopathy (DCM).
Gene name	NCBI gene (formerly Entrezgene) description	Gene stable ID	TF Type	Reference
ATF4	activating transcription factor 4	ENSG00000128272	CD	Freundt JK, Frommeyer G, Wötzel F, Huge A, Hoffmeier A, Martens S, Eckardt L, Lange PS. The Transcription Factor ATF4 Promotes Expression of Cell Stress Genes and Cardiomyocyte Death in a Cellular Model of Atrial Fibrillation. Biomed Res Int. 2018 May 29;2018:3694362. doi: 10.1155/2018/3694362. PMID: 30003094; PMCID: PMC5996409.
BMI1	BMI1 proto-oncogene, polycomb ring finger	ENSG00000168283	CD	Valiente-Alandi I, Albo-Castellanos C, Herrero D, Sanchez I, Bernad A. Bmi1 (+) cardiac progenitor cells contribute to myocardial repair following acute injury. Stem Cell Res Ther. 2016 Jul 30;7(1):100. doi: 10.1186/s13287-016-0355-7. PMID: 27472922; PMCID: PMC4967328.
CREB1	cAMP responsive element binding protein 1	ENSG00000118260	CD	Tsai CT, Wang DL, Chen WP, Hwang JJ, Hsieh CS, Hsu KL, Tseng CD, Lai LP, Tseng YZ, Chiang FT, Lin JL. Angiotensin II increases expression of alpha1C subunit of L-type calcium channel through a reactive oxygen species and cAMP response element-binding protein-dependent pathway in HL-1 myocytes. Circ Res. 2007 May 25;100(10):1476-85. doi: 10.1161/01.RES.0000268497.93085.e1. Epub 2007 Apr 26. PMID: …
DNMT1	DNA methyltransferase 1	ENSG00000130816	CD	Wu TT, Ma YW, Zhang X, Dong W, Gao S, Wang JZ, Zhang LF, Lu D. Myocardial tissue-specific Dnmt1 knockout in rats protects against pathological injury induced by Adriamycin. Lab Invest. 2020 Jul;100(7):974-985. doi: 10.1038/s41374-020-0402-y. Epub 2020 Feb 12. PMID: 32051532; PMCID: PMC7312399.
E2F1	E2F transcription factor 1	ENSG00000101412	CD	Wolfram JA, Liner A, Richardson SL, Zhu X, Smith MA, Hoit BD, Lee HG. The role of E2F1 in the development of hypertrophic cardiomyopathy. Int J Clin Exp Pathol. 2011 Jun 20;4(5):521-5. Epub 2011 Jun 7. PMID: 21738823; PMCID: PMC3127073.
EPAS1	Endothelial PAS domain protein	ENSG00000116016	CD	Bishop T, Ratcliffe PJ. HIF hydroxylase pathways in cardiovascular physiology and medicine. Circ Res. 2015 Jun 19;117(1):65-79. doi: 10.1161/CIRCRESAHA.117.305109. PMID: 26089364; PMCID: PMC4501273.
ESR1	estrogen receptor 1	ENSG00000091831	CD	Yilmaz A, Menevse S, Erkan AF, Ergun MA, Ilhan MN, Cengel A, Yalcin R. The relationship of the ESR1 gene polymorphisms with the presence of coronary artery disease determined by coronary angiography. Genet Test. 2007 Winter;11(4):367-71. doi: 10.1089/gte.2007.0019. PMID: 18294052.
ETS1	ETS proto-oncogene 1, transcription factor	ENSG00000134954	CD	Ke ZP, Gu JN, Yang CX, Li XL, Zou S, Bian YZ, Xu YJ, Yang YQ. Discovery of ETS1 as a New Gene Predisposing to Dilated Cardiomyopathy. Diagnostics (Basel). 2025 Aug 13;15(16):2031. doi: 10.3390/diagnostics15162031. PMID: 40870883; PMCID: PMC12385752.
EZH2	enhancer of zeste 2 polycomb repressive complex 2 subunit	ENSG00000106462	CD	Delgado-Olguín P, Huang Y, Li X, Christodoulou D, Seidman CE, Seidman JG, Tarakhovsky A, Bruneau BG. Epigenetic repression of cardiac progenitor gene expression by Ezh2 is required for postnatal cardiac homeostasis. Nat Genet. 2012 Jan 22;44(3):343-7. doi: 10.1038/ng.1068. PMID: 22267199; PMCID: PMC3288669.
FOXM1	forkhead box M1	ENSG00000111206	CD	Zuppo DA, Missinato MA, Santana-Santos L, Li G, Benos PV, Tsang M. Foxm1 regulates cardiomyocyte proliferation in adult zebrafish after cardiac injury. Development. 2023 Mar 15;150(6):dev201163. doi: 10.1242/dev.201163. Epub 2023 Mar 14. PMID: 36846912; PMCID: PMC10108034.
FOXO4	forkhead box O4	ENSG00000184481	CD	Yu L, Zhang W, Huang C, Liang Q, Bao H, Gong Z, Xu M, Wang Z, Wen M, Cheng X. FoxO4 promotes myocardial ischemia-reperfusion injury: the role of oxidative stress-induced apoptosis. Am J Transl Res. 2018 Sep 15;10(9):2890-2900. PMID: 30323875; PMCID: PMC6176234.
GATA5	GATA binding protein 5	ENSG00000130700	CD	Bonachea EM, Chang SW, Zender G, LaHaye S, Fitzgerald-Butt S, McBride KL, Garg V. Rare GATA5 sequence variants identified in individuals with bicuspid aortic valve. Pediatr Res. 2014 Aug;76(2):211-6. doi: 10.1038/pr.2014.67. Epub 2014 May 5. PMID: 24796370; PMCID: PMC5717758.
GATA6	GATA binding protein 6	ENSG00000141448	CD	Kodo K, Nishizawa T, Furutani M, Arai S, Yamamura E, Joo K, Takahashi T, Matsuoka R, Yamagishi H. GATA6 mutations cause human cardiac outflow tract defects by disrupting semaphorin-plexin signaling. Proc Natl Acad Sci U S A. 2009 Aug 18;106(33):13933-8. doi: 10.1073/pnas.0904744106. Epub 2009 Aug 4. PMID: 19666519; PMCID: PMC2728998.
GLI2	GLI family zinc finger 2	ENSG00000074047	CD	Washington Smoak I, Byrd NA, Abu-Issa R, Goddeeris MM, Anderson R, Morris J, Yamamura K, Klingensmith J, Meyers EN. Sonic hedgehog is required for cardiac outflow tract and neural crest cell development. Dev Biol. 2005 Jul 15;283(2):357-72. doi: 10.1016/j.ydbio.2005.04.029. PMID: 15936751.
GLI3	GLI family zinc finger 3	ENSG00000106571	CD	Peng, Rui1; Lu, Lei2; Lei, Bing-Kun1; Wang, Hong-Yan1,2; Yao, Xiao-Ying1,*. Functional analysis of missense mutations in GLI2 and GLI3 involved in congenital heart disease. Reproductive and Developmental Medicine 7(2):p 83-87, June 2023. | DOI: 10.1097/RD9.0000000000000048
HDAC2	histone deacetylase 2	ENSG00000196591	CD	Trivedi CM, Luo Y, Yin Z, Zhang M, Zhu W, Wang T, Floss T, Goettlicher M, Noppinger PR, Wurst W, Ferrari VA, Abrams CS, Gruber PJ, Epstein JA. Hdac2 regulates the cardiac hypertrophic response by modulating Gsk3 beta activity. Nat Med. 2007 Mar;13(3):324-31. doi: 10.1038/nm1552. Epub 2007 Feb 18. PMID: 17322895.
HDAC5	histone deacetylase 5	ENSG00000108840	CD	Zhang CL, McKinsey TA, Chang S, Antos CL, Hill JA, Olson EN. Class II histone deacetylases act as signal-responsive repressors of cardiac hypertrophy. Cell. 2002 Aug 23;110(4):479-88. doi: 10.1016/s0092-8674(02)00861-9. PMID: 12202037; PMCID: PMC4459650.
HDAC9	histone deacetylase 9	ENSG00000048052	CD	Chang S, McKinsey TA, Zhang CL, Richardson JA, Hill JA, Olson EN. Histone deacetylases 5 and 9 govern responsiveness of the heart to a subset of stress signals and play redundant roles in heart development. Mol Cell Biol. 2004 Oct;24(19):8467-76. doi: 10.1128/MCB.24.19.8467-8476.2004. PMID: 15367668; PMCID: PMC516756.
HEY2	hes related family bHLH transcription factor with YRPW motif 2	ENSG00000135547	CD	Fischer A, Schumacher N, Maier M, Sendtner M, Gessler M. The Notch target genes Hey1 and Hey2 are required for embryonic vascular development. Genes Dev. 2004 Apr 15;18(8):901-11. doi: 10.1101/gad.291004. PMID: 15107403; PMCID: PMC395849.
ISL1	ISL LIM homeobox 1	ENSG00000016082	CD	Kang J, Nathan E, Xu SM, Tzahor E, Black BL. Isl1 is a direct transcriptional target of Forkhead transcription factors in second-heart-field-derived mesoderm. Dev Biol. 2009 Oct 15;334(2):513-22. doi: 10.1016/j.ydbio.2009.06.041. Epub 2009 Jul 4. PMID: 19580802; PMCID: PMC2928383.
KCNIP3	Potassium voltage-gated channel interacting protein 3	ENSG00000115041	CD	Ronkainen JJ, Hänninen SL, Korhonen T, Koivumäki JT, Skoumal R, Rautio S, Ronkainen VP, Tavi P. Ca2+-calmodulin-dependent protein kinase II represses cardiac transcription of the L-type calcium channel alpha(1C)-subunit gene (Cacna1c) by DREAM translocation. J Physiol. 2011 Jun 1;589(Pt 11):2669-86. doi: 10.1113/jphysiol.2010.201400. Epub 2011 Mar 28. PMID: 21486818; PMCID: PMC3112547.
MAFB	MAF bZIP transcription factor B	ENSG00000204103	CD	Yang Q, Yin RX, Zhou YJ, Cao XL, Guo T, Chen WX. Association of polymorphisms in the MAFB gene and the risk of coronary artery disease and ischemic stroke: a case-control study. Lipids Health Dis. 2015 Jul 25;14:79. doi: 10.1186/s12944-015-0078-2. PMID: 26204962; PMCID: PMC4513700.
MEF2A	myocyte enhancer factor 2A	ENSG00000068305	CD	Schoger E, Carroll KJ, Iyer LM, McAnally JR, Tan W, Liu N, Noack C, Shomroni O, Salinas G, Groß J, Herzog N, Doroudgar S, Bassel-Duby R, Zimmermann WH, Zelarayán LC. CRISPR-Mediated Activation of Endogenous Gene Expression in the Postnatal Heart. Circ Res. 2020 Jan 3;126(1):6-24. doi: 10.1161/CIRCRESAHA.118.314522. Epub 2019 Nov 15. PMID: 31730408.
MEF2C	myocyte enhancer factor 2C	ENSG00000081189	CD	Schoger E, Carroll KJ, Iyer LM, McAnally JR, Tan W, Liu N, Noack C, Shomroni O, Salinas G, Groß J, Herzog N, Doroudgar S, Bassel-Duby R, Zimmermann WH, Zelarayán LC. CRISPR-Mediated Activation of Endogenous Gene Expression in the Postnatal Heart. Circ Res. 2020 Jan 3;126(1):6-24. doi: 10.1161/CIRCRESAHA.118.314522. Epub 2019 Nov 15. PMID: 31730408.
MEIS1	Meis homeobox 1	ENSG00000143995	CD	Mahmoud AI, Kocabas F, Muralidhar SA, Kimura W, Koura AS, Thet S, Porrello ER, Sadek HA. Meis1 regulates postnatal cardiomyocyte cell cycle arrest. Nature. 2013 May 9;497(7448):249-253. doi: 10.1038/nature12054. Epub 2013 Apr 17. PMID: 23594737; PMCID: PMC4159712.
NFATC1	Nuclear factor of activated T cells 1	ENSG00000131196	CD	Bourajjaj M, Armand AS, da Costa Martins PA, Weijts B, van der Nagel R, Heeneman S, Wehrens XH, De Windt LJ. NFATc2 is a necessary mediator of calcineurin-dependent cardiac hypertrophy and heart failure. J Biol Chem. 2008 Aug 8;283(32):22295-303. doi: 10.1074/jbc.M801296200. Epub 2008 May 12. PMID: 18477567.
NFE2	nuclear factor, erythroid 2	ENSG00000123405	CD	Vashi R, Patel BM. NRF2 in Cardiovascular Diseases: a Ray of Hope! J Cardiovasc Transl Res. 2021 Jun;14(3):573-586. doi: 10.1007/s12265-020-10083-8. Epub 2020 Nov 25. PMID: 33241490.
NFKB2	nuclear factor kappa B subunit 2	ENSG00000077150	CD	Hamid T, Guo SZ, Kingery JR, Xiang X, Dawn B, Prabhu SD. Cardiomyocyte NF-κB p65 promotes adverse remodelling, apoptosis, and endoplasmic reticulum stress in heart failure. Cardiovasc Res. 2011 Jan 1;89(1):129-38. doi: 10.1093/cvr/cvq274. Epub 2010 Aug 25. PMID: 20797985; PMCID: PMC3002872.
NOTCH3	notch receptor 3	ENSG00000074181	CD	Gorukmez O, Gorukmez O, Topak A, Seferoglu M, Sivaci AO, Ali A, Tepe N, Kabay SC, Taskapılıoglu O. NOTCH3 Variants in Patients with Suspected CADASIL. Ann Indian Acad Neurol. 2023 Jul-Aug;26(4):484-490. doi: 10.4103/aian.aian_989_22. Epub 2023 Apr 25. PMID: 37970308; PMCID: PMC10645240.
NR1H2 (LXRβ)	nuclear receptor subfamily 1 group H member 2	ENSG00000131408	CD	Brunham LR, Kruit JK, Iqbal J, Fievet C, Timmins JM, Pape TD, Coburn BA, Bissada N, Staels B, Groen AK, Hussain MM, Parks JS, Kuipers F, Hayden MR. Intestinal ABCA1 directly contributes to HDL biogenesis in vivo. J Clin Invest. 2006 Apr;116(4):1052-62. doi: 10.1172/JCI27352. Epub 2006 Mar 16. PMID: 16543947; PMCID: PMC1401485.
PARP1	poly(ADP-ribose) polymerase 1	ENSG00000143799	CD	Pacher P, Szabó C. Role of poly(ADP-ribose) polymerase 1 (PARP-1) in cardiovascular diseases: the therapeutic potential of PARP inhibitors. Cardiovasc Drug Rev. 2007 Fall;25(3):235-60. doi: 10.1111/j.1527-3466.2007.00018.x. PMID: 17919258; PMCID: PMC2225457.
PBX1	PBX homeobox 1	ENSG00000185630	CD	Alankarage D, Szot JO, Pachter N, Slavotinek A, Selleri L, Shieh JT, Winlaw D, Giannoulatou E, Chapman G, Dunwoodie SL. Functional characterization of a novel PBX1 de novo missense variant identified in a patient with syndromic congenital heart disease. Hum Mol Genet. 2020 May 8;29(7):1068-1082. doi: 10.1093/hmg/ddz231. PMID: 31625560; PMCID: PMC7206850.
PBX2	PBX homeobox 2	ENSG00000204304	CD	Maves L, Tyler A, Moens CB, Tapscott SJ. Pbx acts with Hand2 in early myocardial differentiation. Dev Biol. 2009 Sep 15;333(2):409-18. doi: 10.1016/j.ydbio.2009.07.004. Epub 2009 Jul 14. PMID: 19607825; PMCID: PMC2752274.
PIR (Pirin)	Iron-binding nuclear protein	ENSG00000087842	CD	Ahsan T, Shoily SS, Ahmed T, Sajib AA. Role of the redox state of the Pirin-bound cofactor on interaction with the master regulators of inflammation and other pathways. PLoS One. 2023 Nov 30;18(11):e0289158. doi: 10.1371/journal.pone.0289158. PMID: 38033031; PMCID: PMC10688961.
SMAD7	SMAD family member 7	ENSG00000101665	CD	Humeres C, Shinde AV, Hanna A, Alex L, Hernández SC, Li R, Chen B, Conway SJ, Frangogiannis NG. Smad7 effects on TGF-β and ErbB2 restrain myofibroblast activation and protect from postinfarction heart failure. J Clin Invest. 2022 Feb 1;132(3):e146926. doi: 10.1172/JCI146926. PMID: 34905511; PMCID: PMC8803336.]
SP1	Sp1 transcription factor	ENSG00000185591	CD	Ding J, Fayyaz AI, Ding Y, Liang D, Luo M. Role of Specificity Protein 1 (SP1) in Cardiovascular Diseases: Pathological Mechanisms and Therapeutic Potentials. Biomolecules. 2024 Jul 7;14(7):807. doi: 10.3390/biom14070807. PMID: 39062521; PMCID: PMC11274404.
SREBF2	sterol regulatory element binding transcription factor 2	ENSG00000198911	CD	Niu Z, Li A, Zhang SX, Schwartz RJ. Serum response factor micromanaging cardiogenesis. Curr Opin Cell Biol. 2007 Dec;19(6):618-27. doi: 10.1016/j.ceb.2007.09.013. Epub 2007 Nov 26. PMID: 18023168; PMCID: PMC2735128.
STAT1	signal transducer and activator of transcription 1	ENSG00000115415	CD	Zhang W, Qu X, Chen B, Snyder M, Wang M, Li B, Tang Y, Chen H, Zhu W, Zhan L, Yin N, Li D, Xie L, Liu Y, Zhang JJ, Fu XY, Rubart M, Song LS, Huang XY, Shou W. Critical Roles of STAT3 in β-Adrenergic Functions in the Heart. Circulation. 2016 Jan 5;133(1):48-61. doi: 10.1161/CIRCULATIONAHA.115.017472. Epub 2015 Dec 1. PMID: 26628621; PMCID: PMC4698100.
STAT6	signal transducer and activator of transcription 6	ENSG00000166888	CD	Hoogaars WM, Tessari A, Moorman AF, de Boer PA, Hagoort J, Soufan AT, Campione M, Christoffels VM. The transcriptional repressor Tbx3 delineates the developing central conduction system of the heart. Cardiovasc Res. 2004 Jun 1;62(3):489-99. doi: 10.1016/j.cardiores.2004.01.030. PMID: 15158141.
TBX3	T-box transcription factor 3	ENSG00000135111	CD	Hoogaars WM, Tessari A, Moorman AF, de Boer PA, Hagoort J, Soufan AT, Campione M, Christoffels VM. The transcriptional repressor Tbx3 delineates the developing central conduction system of the heart. Cardiovasc Res. 2004 Jun 1;62(3):489-99. doi: 10.1016/j.cardiores.2004.01.030. PMID: 15158141.
TBX5	T-box transcription factor 5	ENSG00000089225	CD	Steimle JD, Moskowitz IP. TBX5: A Key Regulator of Heart Development. Curr Top Dev Biol. 2017;122:195-221. doi: 10.1016/bs.ctdb.2016.08.008. Epub 2016 Sep 28. PMID: 28057264; PMCID: PMC5371404.
TEAD4	TEA domain transcription factor 4	ENSG00000197905	CD	Zhou Q, Li L, Zhao B, Guan KL. The hippo pathway in heart development, regeneration, and diseases. Circ Res. 2015 Apr 10;116(8):1431-47. doi: 10.1161/CIRCRESAHA.116.303311. PMID: 25858067; PMCID: PMC4394208.
TP53	tumor protein p53	ENSG00000141510	CD	Shoffner A, Cigliola V, Lee N, Ou J, Poss KD. Tp53 Suppression Promotes Cardiomyocyte Proliferation during Zebrafish Heart Regeneration. Cell Rep. 2020 Sep 1;32(9):108089. doi: 10.1016/j.celrep.2020.108089. PMID: 32877671; PMCID: PMC7494019.
TRIB3	tribbles pseudokinase 3	ENSG00000101255	CD	Avery J, Etzion S, DeBosch BJ, Jin X, Lupu TS, Beitinjaneh B, Grand J, Kovacs A, Sambandam N, Muslin AJ. TRB3 function in cardiac endoplasmic reticulum stress. Circ Res. 2010 May 14;106(9):1516-23. doi: 10.1161/CIRCRESAHA.109.211920. Epub 2010 Apr 1. PMID: 20360254; PMCID: PMC2913227.
TRPS1	transcriptional repressor GATA binding 1	ENSG00000104447	CD	Nomir AG, Takeuchi Y, Fujikawa J, El Sharaby AA, Wakisaka S, Abe M. Fate mapping of Trps1 daughter cells during cardiac development using novel Trps1-Cre mice. Genesis. 2016 Jul;54(7):379-88. doi: 10.1002/dvg.22951. Epub 2016 Jun 20. PMID: 27257806.
CEBPB	CCAAT enhancer binding protein beta	ENSG00000172216	DCM	Gusterson RJ, Jazrawi E, Adcock IM, Latchman DS. The transcriptional co-activators CREB-binding protein (CBP) and p300 play a critical role in cardiac hypertrophy that is dependent on their histone acetyltransferase activity. J Biol Chem. 2003 Feb 28;278(9):6838-47. doi: 10.1074/jbc.M211762200. Epub 2002 Dec 10. PMID: 12477714.
DDIT3	DNA damage inducible transcript 3	ENSG00000175197	DCM	Zhan W, Chen L, Liu H, Long C, Liu J, Ding S, Wu Q, Chen S. Pcsk6 Deficiency Promotes Cardiomyocyte Senescence by Modulating Ddit3-Mediated ER Stress. Genes (Basel). 2022 Apr 18;13(4):711. doi: 10.3390/genes13040711. PMID: 35456517; PMCID: PMC9028967.
FOS	Fos proto-oncogene, AP-1 transcription factor subunit	ENSG00000170345	DCM	Schunkert H, Jahn L, Izumo S, Apstein CS, Lorell BH. Localization and regulation of c-fos and c-jun protooncogene induction by systolic wall stress in normal and hypertrophied rat hearts. Proc Natl Acad Sci U S A. 1991 Dec 15;88(24):11480-4. doi: 10.1073/pnas.88.24.11480. PMID: 1837151; PMCID: PMC53159.
FOXO1	forkhead box O1	ENSG00000150907	DCM	Yu L, Zhang W, Huang C, Liang Q, Bao H, Gong Z, Xu M, Wang Z, Wen M, Cheng X. FoxO4 promotes myocardial ischemia-reperfusion injury: the role of oxidative stress-induced apoptosis. Am J Transl Res. 2018 Sep 15;10(9):2890-2900. PMID: 30323875; PMCID: PMC6176234.
FOXO3	forkhead box O3	ENSG00000118689	DCM	Yu L, Zhang W, Huang C, Liang Q, Bao H, Gong Z, Xu M, Wang Z, Wen M, Cheng X. FoxO4 promotes myocardial ischemia-reperfusion injury: the role of oxidative stress-induced apoptosis. Am J Transl Res. 2018 Sep 15;10(9):2890-2900. PMID: 30323875; PMCID: PMC6176234.
GATA4	GATA binding protein 4	ENSG00000136574	DCM	Oka T, Maillet M, Watt AJ, Schwartz RJ, Aronow BJ, Duncan SA, Molkentin JD. Cardiac-specific deletion of Gata4 reveals its requirement for hypertrophy, compensation, and myocyte viability. Circ Res. 2006 Mar 31;98(6):837-45. doi: 10.1161/01.RES.0000215985.18538.c4. Epub 2006 Mar 2. PMID: 16514068.
HIF1A	hypoxia inducible factor 1 subunit alpha	ENSG00000100644	DCM	Semenza GL. Hypoxia-inducible factor 1 and cardiovascular disease. Annu Rev Physiol. 2014;76:39-56. doi: 10.1146/annurev-physiol-021113-170322. Epub 2013 Aug 21. PMID: 23988176; PMCID: PMC4696033.
HOPX	HOP homeobox	ENSG00000171476	DCM	Chen F, Kook H, Milewski R, Gitler AD, Lu MM, Li J, Nazarian R, Schnepp R, Jen K, Biben C, Runke G, Mackay JP, Novotny J, Schwartz RJ, Harvey RP, Mullins MC, Epstein JA. Hop is an unusual homeobox gene that modulates cardiac development. Cell. 2002 Sep 20;110(6):713-23. doi: 10.1016/s0092-8674(02)00932-7. PMID: 12297045.
JUN	Jun proto-oncogene, AP-1 transcription factor subunit	ENSG00000177606	DCM	Windak R, Müller J, Felley A, Akhmedov A, Wagner EF, Pedrazzini T, Sumara G, Ricci R. The AP-1 transcription factor c-Jun prevents stress-imposed maladaptive remodeling of the heart. PLoS One. 2013 Sep 10;8(9):e73294. doi: 10.1371/journal.pone.0073294. PMID: 24039904; PMCID: PMC3769267.
KLF2	KLF transcription factor 2	ENSG00000127528	DCM	Wu Y, Song Y, Xie N, Zhao W, Lv J, Zhang T, Zhang Y, Chen H, Sun W, Luo Z, Cheng X, Jiang T, Wang Z, Chen X, Hu Y, Fang Y, Bai R, Liu X, He X, Ren Z, Huang J, Xiong H, Wang L. KLF2-dependent transcriptional regulation safeguards the heart against pathological hypertrophy. J Mol Cell Cardiol. 2025 Feb;199:62-77. doi: 10.1016/j.yjmcc.2024.12.010. Epub 2024 Dec 27. PMID: 39733990.
MYC	MYC proto-oncogene, bHLH transcription factor	ENSG00000136997	DCM	Wang H, Wang X, Xu L, Cao H. Identification of transcription factors MYC and C/EBPβ mediated regulatory networks in heart failure based on gene expression omnibus datasets. BMC Cardiovasc Disord. 2020 May 27;20(1):250. doi: 10.1186/s12872-020-01527-9. PMID: 32460775; PMCID: PMC7251862.
NFATC2	nuclear factor of activated T cells 2	ENSG00000101096	DCM	Bourajjaj M, Armand AS, da Costa Martins PA, Weijts B, van der Nagel R, Heeneman S, Wehrens XH, De Windt LJ. NFATc2 is a necessary mediator of calcineurin-dependent cardiac hypertrophy and heart failure. J Biol Chem. 2008 Aug 8;283(32):22295-303. doi: 10.1074/jbc.M801296200. Epub 2008 May 12. PMID: 18477567.
NFKB1	nuclear factor kappa B subunit 1	ENSG00000109320	DCM	Hamid T, Guo SZ, Kingery JR, Xiang X, Dawn B, Prabhu SD. Cardiomyocyte NF-κB p65 promotes adverse remodelling, apoptosis, and endoplasmic reticulum stress in heart failure. Cardiovasc Res. 2011 Jan 1;89(1):129-38. doi: 10.1093/cvr/cvq274. Epub 2010 Aug 25. PMID: 20797985; PMCID: PMC3002872.
NKX2-5	NK2 homeobox 5	ENSG00000183072	DCM	Kinnunen SM, Tölli M, Välimäki MJ, Gao E, Szabo Z, Rysä J, Ferreira MPA, Ohukainen P, Serpi R, Correia A, Mäkilä E, Salonen J, Hirvonen J, Santos HA, Ruskoaho H. Cardiac Actions of a Small Molecule Inhibitor Targeting GATA4-NKX2-5 Interaction. Sci Rep. 2018 Mar 15;8(1):4611. doi: 10.1038/s41598-018-22830-8. PMID: 29545582; PMCID: PMC5854571.
NR3C2	nuclear receptor subfamily 4 group A member 1	ENSG00000123358	DCM	Bauersachs J, López-Andrés N. Mineralocorticoid receptor in cardiovascular diseases-Clinical trials and mechanistic insights. Br J Pharmacol. 2022 Jul;179(13):3119-3134. doi: 10.1111/bph.15708. Epub 2021 Nov 17. PMID: 34643952.
PGR	progesterone receptor	ENSG00000082175	DCM	Karas RH, van Eickels M, Lydon JP, Roddy S, Kwoun M, Aronovitz M, Baur WE, Conneely O, O'Malley BW, Mendelsohn ME. A complex role for the progesterone receptor in the response to vascular injury. J Clin Invest. 2001 Aug;108(4):611-8. doi: 10.1172/JCI11374. PMID: 11518735; PMCID: PMC209395.
PPARA	peroxisome proliferator activated receptor alpha	ENSG00000186951	DCM	Montaigne D, Butruille L, Staels B. PPAR control of metabolism and cardiovascular functions. Nat Rev Cardiol. 2021 Dec;18(12):809-823. doi: 10.1038/s41569-021-00569-6. Epub 2021 Jun 14. PMID: 34127848.
PPARD (PPARδ)	Peroxisome proliferator activated receptor delta	ENSG00000112033	DCM	Alvarez-Guardia D, Palomer X, Coll T, Serrano L, Rodríguez-Calvo R, Davidson MM, Merlos M, El Kochairi I, Michalik L, Wahli W, Vázquez-Carrera M. PPARβ/δ activation blocks lipid-induced inflammatory pathways in mouse heart and human cardiac cells. Biochim Biophys Acta. 2011 Feb;1811(2):59-67. doi: 10.1016/j.bbalip.2010.11.002. Epub 2010 Nov 9. PMID: 21070867.
PPARG	peroxisome proliferator activated receptor gamma	ENSG00000132170	DCM	Ehara N, Ono K, Morimoto T, Kawamura T, Abe M, Hasegawa K. The possible role of peroxisome proliferator-activated receptor gamma in heart failure. Exp Clin Cardiol. 2004 Fall;9(3):169-73. PMID: 19641720; PMCID: PMC2716741.
RARA	retinoic acid receptor alpha	ENSG00000131759	DCM	Da Silva F, Jian Motamedi F, Weerasinghe Arachchige LC, Tison A, Bradford ST, Lefebvre J, Dolle P, Ghyselinck NB, Wagner KD, Schedl A. Retinoic acid signaling is directly activated in cardiomyocytes and protects mouse hearts from apoptosis after myocardial infarction. Elife. 2021 Oct 8;10:e68280. doi: 10.7554/eLife.68280. PMID: 34623260; PMCID: PMC8530512.
RARG	retinoic acid receptor gamma	ENSG00000172819	DCM	Hasbullah JS, Scott EN, Bhavsar AP, Gunaretnam EP, Miao F, Soliman H, Carleton BC, Ross CJD. All-trans retinoic acid (ATRA) regulates key genes in the RARG-TOP2B pathway and reduces anthracycline-induced cardiotoxicity. PLoS One. 2022 Nov 4;17(11):e0276541. doi: 10.1371/journal.pone.0276541. PMID: 36331922; PMCID: PMC9635745.
RORA	RAR related orphan receptor A	ENSG00000069667	DCM	Beak JY, Kang HS, Huang W, Myers PH, Bowles DE, Jetten AM, Jensen BC. The nuclear receptor RORα protects against angiotensin II-induced cardiac hypertrophy and heart failure. Am J Physiol Heart Circ Physiol. 2019 Jan 1;316(1):H186-H200. doi: 10.1152/ajpheart.00531.2018. Epub 2018 Nov 2. PMID: 30387679; PMCID: PMC6383360.
SREBF1	sterol regulatory element binding transcription factor 1	ENSG00000072310	DCM	Vargas-Alarcon G, Gonzalez-Pacheco H, Perez-Mendez O, Posadas-Sanchez R, Cardoso-Saldaña G, Ramirez-Bello J, Escobedo G, Nieto-Lima B, Fragoso JM. SREBF1c and SREBF2 gene polymorphisms are associated with acute coronary syndrome and blood lipid levels in Mexican population. PLoS One. 2019 Sep 6;14(9):e0222017. doi: 10.1371/journal.pone.0222017. PMID: 31490983; PMCID: PMC6730878.]
SRF	serum response factor	ENSG00000112658	DCM	Knight RA, Scarabelli TM, Stephanou A. STAT transcription in the ischemic heart. JAKSTAT. 2012 Apr 1;1(2):111-7. doi: 10.4161/jkst.20078. PMID: 24058759; PMCID: PMC3670290.
STAT3	signal transducer and activator of transcription 3	ENSG00000168610	DCM	Zhang W, Zhu B, Ding S, Wang X, Wu J, Zhu X, Zou Y, Ge J, Tong M, Yang X. Disruption of STAT6 Signal Promotes Cardiac Fibrosis Through the Mobilization and Transformation of CD11b+ Immature Myeloid Cells. Front Physiol. 2020 Oct 22;11:579712. doi: 10.3389/fphys.2020.579712. PMID: 33192584; PMCID: PMC7642801.
XBP1	X-box binding protein 1	ENSG00000100219	DCM	Schiattarella GG, Altamirano F, Tong D, French KM, Villalobos E, Kim SY, Luo X, Jiang N, May HI, Wang ZV, Hill TM, Mammen PPA, Huang J, Lee DI, Hahn VS, Sharma K, Kass DA, Lavandero S, Gillette TG, Hill JA. Nitrosative stress drives heart failure with preserved ejection fraction. Nature. 2019 Apr;568(7752):351-356. doi: 10.1038/s41586-019-1100-z. Epub 2019 Apr 10. PMID: 30971818; PMCID: PMC663595…

## Sheet: ST5
Supplementary Table 4. Primer sequences used for RT-qPCR validation. List of primer pairs employed for RT-qPCR validation of selected transcription factors and hypertrophic markers in mouse cardiac tissue. For each gene, primers forward and reverse primer sequences direction (5'→3').
	Primer Sequences
Symbol (gene name)	Forward Primer	Reverse Primer
STAT6	GATGACTGTGGAAAGGGACCA	GGATGGACTGTGGAGGATACC
TRPS1	CAACCGTTCTGTGCTTTCTGGC	GTGTTGCCTTGGCAATCTGGAG
HBP1	TGGCTTGCTCACTGTAGAGTGC	CAGGAGGTAGACATACGTCACC
ESR1	TCTGCCAAGGAGACTCGCTACT	GGTGCATTGGTTTGTAGCTGGAC
NFIA	ACTGCCGAATCGATTGCAAC	TTCGCTCTGGTTTTGCCTTG
ANP	TCGTCTTGGCCTTTTGGC	TCCAGGTGGTCTAGCAGGTTCT
BNP	CATGGATCTCCTGAAGGTC	CCTTCAAGAGCTGTCTCTGG
β-MHC	ATGTGCCGGACCTTGGAAG	CCTCGGGTTAGCTGAGAGATCA
